# Supplementary material for: Promoter hypermethylation of early B cell factor 1 (EBF1) is associated with cholangiocarcinoma progression
Source: J Cancer. 2021 Mar 5;12(9):2673–86. doi: 10.7150/jca.52378 (PMC8040704; doi:10.7150/jca.52378)
Supplement: Supplementary file 2 — Supplementary table 3. [file jcav12p2673s2.xlsx]

## Sheet: Original
	FPKM
Name	KKU-213A-Empty vector-rep1	KKU-213A-Empty vector-rep2	KKU-213A-EBF1 vector-rep1	KKU-213A-EBF1 vector-rep2	ID	Chromosome	Position	Width	Transcript Width	Strand	Annotation Type	Transcript ID	IGV Link	Entrez Gene ID	Description	Cellular Component Accession	Cellular Component Name	Molecular Function Accession	Molecular Function Name	Biological Process Accession	Biological Process Name	KEGG Pathway	Ttest
C1QTNF3-AMACR	0.116652	0.11592	0	0	C1QTNF3-AMACR	chr5	33987091	137543	3612	-	Non-Coding Gene	NM_014324 : NM_001167595 : NM_203382 : NR_037951 : NM_181435 : NM_030945	IGV	100534612	C1QTNF3-AMACR readthrough (NMD candidate)	-	-	-	-	-	-	-	4.94552e-06
LOC642361	0.276835	0.275282	0.132741	0.132414	LOC642361	chr10	81585658	1701	1701	+	Non-Coding Gene	NR_029407	IGV	642361	uncharacterized LOC642361	-	-	-	-	-	-	-	1.52926e-05
NRIP3	1.06499	1.06644	1.21521	1.2173	NRIP3	chr11	9002123	23474	3809	-	Protein Gene	NM_020645	IGV	56675	nuclear receptor interacting protein 3	-	-	GO:0004190	aspartic-type endopeptidase activity	GO:0006508	proteolysis	-	3.57796e-05
SLC25A6	149.836	150.109	161.888	161.921	SLC25A6	chrX	1505045	5995	1484	-	Protein Gene	NM_001636	IGV	293	solute carrier family 25 (mitochondrial carrier; adenine nucleotide translocator), member 6	GO:0005634 // GO:0005739 // GO:0005743 // GO:0005744 // GO:0016021	nucleus // mitochondrion // mitochondrial inner membrane // mitochondrial inner membrane presequence translocase complex // integral component of membrane	GO:0005471 // GO:0005515	ATP:ADP antiporter activity // protein binding	GO:0006112 // GO:0006626 // GO:0006915 // GO:0015866 // GO:0015867 // GO:0016032 // GO:0019048 // GO:0019058 // GO:0044267 // GO:0044281 // GO:0046732 // GO:0050796 // GO:0055085	energy reserve metabolic process // protein targeting to mitochondrion // apoptotic process // ADP transport // ATP transport // viral process // modulation by virus of host morphology or physiology // viral life cycle // cellular protein metabolic process // small molecule metabolic process // active induction of host immune response by virus // regulation of insulin secretion // transmembrane t…	Calcium signaling pathway // cGMP-PKG signaling pathway // Parkinson's disease // Huntington's disease // Influenza A // HTLV-I infection	6.62862e-05
SLC25A6 (2)	149.836	150.109	161.888	161.921	SLC25A6	chrY	1455045	5995	1484	-	Protein Gene	NM_001636	IGV	293	solute carrier family 25 (mitochondrial carrier; adenine nucleotide translocator), member 6	GO:0005634 // GO:0005739 // GO:0005743 // GO:0005744 // GO:0016021	nucleus // mitochondrion // mitochondrial inner membrane // mitochondrial inner membrane presequence translocase complex // integral component of membrane	GO:0005471 // GO:0005515	ATP:ADP antiporter activity // protein binding	GO:0006112 // GO:0006626 // GO:0006915 // GO:0015866 // GO:0015867 // GO:0016032 // GO:0019048 // GO:0019058 // GO:0044267 // GO:0044281 // GO:0046732 // GO:0050796 // GO:0055085	energy reserve metabolic process // protein targeting to mitochondrion // apoptotic process // ADP transport // ATP transport // viral process // modulation by virus of host morphology or physiology // viral life cycle // cellular protein metabolic process // small molecule metabolic process // active induction of host immune response by virus // regulation of insulin secretion // transmembrane t…	Calcium signaling pathway // cGMP-PKG signaling pathway // Parkinson's disease // Huntington's disease // Influenza A // HTLV-I infection	6.62862e-05
TAS2R14	0.274331	0.281184	0	0	TAS2R14	chr12	11090853	954	954	-	Protein Gene	NR_037918 : NM_001291315 : NM_001291314 : NM_023922	IGV	50840	taste receptor, type 2, member 14	GO:0005886 // GO:0016021	plasma membrane // integral component of membrane	GO:0008527 // GO:0008527 // GO:0033038	taste receptor activity // taste receptor activity // bitter taste receptor activity	GO:0001580 // GO:0007186	detection of chemical stimulus involved in sensory perception of bitter taste // G-protein coupled receptor signaling pathway	Taste transduction	7.60686e-05
UXT-AS1	0	0	0.0999078	0.0969027	UXT-AS1	chrX	47518232	1279	565	+	Non-Coding Gene	NR_028119	IGV	100133957	UXT antisense RNA 1	-	-	-	-	-	-	-	0.000116535
SCGB1A1	0	0	0.124885	0.120685	SCGB1A1	chr11	62186507	4172	452	+	Protein Gene	NM_003357	IGV	7356	secretoglobin, family 1A, member 1 (uteroglobin)	GO:0005615 // GO:0005635 // GO:0005791 // GO:0030141 // GO:0070062	extracellular space // nuclear envelope // rough endoplasmic reticulum // secretory granule // extracellular vesicular exosome	GO:0005515 // GO:0019834	protein binding // phospholipase A2 inhibitor activity	GO:0000122 // GO:0007165 // GO:0007565 // GO:0007566 // GO:0009410 // GO:0010193 // GO:0032496 // GO:0032689 // GO:0032696 // GO:0032713 // GO:0032714 // GO:0034021 // GO:0034097 // GO:0042130 // GO:0042493 // GO:0043086 // GO:0043488 // GO:0050727 // GO:0051384 // GO:0071774	negative regulation of transcription from RNA polymerase II promoter // signal transduction // female pregnancy // embryo implantation // response to xenobiotic stimulus // response to ozone // response to lipopolysaccharide // negative regulation of interferon-gamma production // negative regulation of interleukin-13 production // negative regulation of interleukin-4 production // negative regul…	-	0.000146203
KANSL1-AS1	0	0	0.108138	0.104501	KANSL1-AS1	chr17	44270939	3151	522	+	Non-Coding Gene	NR_034172	IGV	644246	KANSL1 antisense RNA 1	-	-	-	-	-	-	-	0.000146204
SIRPG	0	0	0.0328951	0.0317887	SIRPG	chr20	1609798	28628	1716	-	Protein Gene	NM_001039508 : NM_018556 : NM_080816	IGV	55423	signal-regulatory protein gamma	GO:0005886 // GO:0016020 // GO:0016021	plasma membrane // membrane // integral component of membrane	GO:0005515	protein binding	GO:0007155 // GO:0007267 // GO:0007596 // GO:0008284 // GO:0008285 // GO:0022409 // GO:0035556 // GO:0050870 // GO:0050900	cell adhesion // cell-cell signaling // blood coagulation // positive regulation of cell proliferation // negative regulation of cell proliferation // positive regulation of cell-cell adhesion // intracellular signal transduction // positive regulation of T cell activation // leukocyte migration	Osteoclast differentiation	0.000146204
MMP7	0	0	0.050445	0.0487484	MMP7	chr11	102391239	10240	1119	-	Protein Gene	NM_002423	IGV	4316	matrix metallopeptidase 7	GO:0005576 // GO:0005578 // GO:0005615 // GO:0070062	extracellular region // proteinaceous extracellular matrix // extracellular space // extracellular vesicular exosome	GO:0004222 // GO:0008270	metalloendopeptidase activity // zinc ion binding	GO:0002779 // GO:0002780 // GO:0006508 // GO:0022617 // GO:0030198 // GO:0030574 // GO:0042127 // GO:0042493 // GO:0050829 // GO:0050830	antibacterial peptide secretion // antibacterial peptide biosynthetic process // proteolysis // extracellular matrix disassembly // extracellular matrix organization // collagen catabolic process // regulation of cell proliferation // response to drug // defense response to Gram-negative bacterium // defense response to Gram-positive bacterium	Wnt signaling pathway	0.000146204
C17orf98	0	0	0.0997313	0.0963771	C17orf98	chr17	36991341	6302	566	-	Protein Gene	NM_001080465	IGV	388381	chromosome 17 open reading frame 98	-	-	-	-	-	-	-	0.000146204
FLJ41941	0	0	0.0237276	0.0229296	FLJ41941	chr22	18512151	8584	2379	+	Non-Coding Gene	NR_024417	IGV	100192420	uncharacterized LOC100192420	-	-	-	-	-	-	-	0.000146205
SLC25A47	0	0	0.0325724	0.0314769	SLC25A47	chr14	100789679	7037	1733	+	Protein Gene	NM_207117	IGV	283600	solute carrier family 25, member 47	GO:0005743 // GO:0016021	mitochondrial inner membrane // integral component of membrane	-	-	GO:0055085	transmembrane transport	-	0.000146205
APBA2	0	0	0.0155205	0.0149985	APBA2	chr15	29213840	196677	3637	+	Protein Gene	NM_001130414 : NM_005503	IGV	321	amyloid beta (A4) precursor protein-binding, family A, member 2	GO:0005886	plasma membrane	GO:0001540 // GO:0005515	beta-amyloid binding // protein binding	GO:0001701 // GO:0007268 // GO:0007399 // GO:0007626 // GO:0010468 // GO:0015031 // GO:0035264	in utero embryonic development // synaptic transmission // nervous system development // locomotory behavior // regulation of gene expression // protein transport // multicellular organism growth	-	0.000146205
SDS	0	0	0.035192	0.0340084	SDS	chr12	113830251	11442	1604	-	Protein Gene	NM_006843	IGV	10993	serine dehydratase	GO:0005737 // GO:0005739	cytoplasm // mitochondrion	GO:0003941 // GO:0004794 // GO:0030170 // GO:0042803	L-serine ammonia-lyase activity // L-threonine ammonia-lyase activity // pyridoxal phosphate binding // protein homodimerization activity	GO:0006094 // GO:0006565 // GO:0006567 // GO:0042866	gluconeogenesis // L-serine catabolic process // threonine catabolic process // pyruvate biosynthetic process	Glycine, serine and threonine metabolism // Cysteine and methionine metabolism // Valine, leucine and isoleucine biosynthesis // Metabolic pathways // Carbon metabolism // Biosynthesis of amino acids	0.000146205
MKX	0	0	0.0155119	0.0149902	MKX	chr10	27961803	72976	3639	-	Protein Gene	NM_173576 : NM_001242702	IGV	283078	mohawk homeobox	GO:0005634	nucleus	GO:0000978 // GO:0001077 // GO:0001078 // GO:0001085	RNA polymerase II core promoter proximal region sequence-specific DNA binding // RNA polymerase II core promoter proximal region sequence-specific DNA binding transcription factor activity involved in positive regulation of transcription // RNA polymerase II core promoter proximal region sequence-specific DNA binding transcription factor activity involved in negative regulation of transcription /…	GO:0000122 // GO:0002932 // GO:0006366 // GO:0007517 // GO:0030199 // GO:0032967 // GO:0035990 // GO:0045662 // GO:0045944	negative regulation of transcription from RNA polymerase II promoter // tendon sheath development // transcription from RNA polymerase II promoter // muscle organ development // collagen fibril organization // positive regulation of collagen biosynthetic process // tendon cell differentiation // negative regulation of myoblast differentiation // positive regulation of transcription from RNA polym…	-	0.000146205
CRYAB	0	0	0.0521218	0.0503688	CRYAB	chr11	111779344	4594	1083	-	Protein Gene	NM_001289808 : NM_001289807 : NM_001885	IGV	1410	crystallin, alpha B	GO:0005634 // GO:0005737 // GO:0005739 // GO:0005794 // GO:0005829 // GO:0005886 // GO:0009986 // GO:0015630 // GO:0030018 // GO:0032432 // GO:0070062	nucleus // cytoplasm // mitochondrion // Golgi apparatus // cytosol // plasma membrane // cell surface // microtubule cytoskeleton // Z disc // actin filament bundle // extracellular vesicular exosome	GO:0005212 // GO:0005515 // GO:0008017 // GO:0042802 // GO:0042803 // GO:0046872 // GO:0051082	structural constituent of eye lens // protein binding // microtubule binding // identical protein binding // protein homodimerization activity // metal ion binding // unfolded protein binding	GO:0001666 // GO:0002088 // GO:0006457 // GO:0006936 // GO:0007021 // GO:0007517 // GO:0007568 // GO:0010629 // GO:0010941 // GO:0030308 // GO:0031109 // GO:0032355 // GO:0032387 // GO:0042542 // GO:0043066 // GO:0043154 // GO:0051260 // GO:0051403 // GO:0060561 // GO:0071480 // GO:2000378	response to hypoxia // lens development in camera-type eye // protein folding // muscle contraction // tubulin complex assembly // muscle organ development // aging // negative regulation of gene expression // regulation of cell death // negative regulation of cell growth // microtubule polymerization or depolymerization // response to estradiol // negative regulation of intracellular transport /…	Protein processing in endoplasmic reticulum	0.000146205
NCAN	0	0	0.00881173	0.00851537	NCAN	chr19	19322782	40280	6406	+	Protein Gene	NM_004386	IGV	1463	neurocan	GO:0005576 // GO:0005578 // GO:0005796 // GO:0043202	extracellular region // proteinaceous extracellular matrix // Golgi lumen // lysosomal lumen	GO:0005201 // GO:0005509 // GO:0005540 // GO:0030246	extracellular matrix structural constituent // calcium ion binding // hyaluronic acid binding // carbohydrate binding	GO:0001501 // GO:0005975 // GO:0007155 // GO:0007411 // GO:0007417 // GO:0009405 // GO:0030198 // GO:0030203 // GO:0030204 // GO:0030206 // GO:0030207 // GO:0030208 // GO:0044281 // GO:0051823	skeletal system development // carbohydrate metabolic process // cell adhesion // axon guidance // central nervous system development // pathogenesis // extracellular matrix organization // glycosaminoglycan metabolic process // chondroitin sulfate metabolic process // chondroitin sulfate biosynthetic process // chondroitin sulfate catabolic process // dermatan sulfate biosynthetic process // sma…	-	0.000146205
NUGGC	0	0	0.0145222	0.0140338	NUGGC	chr8	27879481	61908	3887	-	Protein Gene	NM_001010906	IGV	389643	nuclear GTPase, germinal center associated	GO:0005634	nucleus	GO:0005525 // GO:0016787	GTP binding // hydrolase activity	GO:0006974 // GO:0008152 // GO:0016446	cellular response to DNA damage stimulus // metabolic process // somatic hypermutation of immunoglobulin genes	-	0.000146205
BICC1	0	0	0.0103177	0.00997065	BICC1	chr10	60272904	318294	5471	+	Protein Gene	NM_001080512 : NR_027508	IGV	80114	BicC family RNA binding protein 1	GO:0005737	cytoplasm	GO:0044822	poly(A) RNA binding	GO:0007275 // GO:0090090	multicellular organismal development // negative regulation of canonical Wnt signaling pathway	-	0.000146205
TSPAN18	0	0	0.0133321	0.0128837	TSPAN18	chr11	44785976	168002	4234	+	Protein Gene	NM_130783	IGV	90139	tetraspanin 18	GO:0016021	integral component of membrane	-	-	-	-	-	0.000146205
TUBA8	0	0	0.0797287	0.0770472	TUBA8	chr22	18593453	21046	2124	+	Protein Gene	NM_018943 : NM_001193414	IGV	51807	tubulin, alpha 8	GO:0005737 // GO:0005874	cytoplasm // microtubule	GO:0003924 // GO:0005200 // GO:0005525	GTPase activity // structural constituent of cytoskeleton // GTP binding	GO:0007017 // GO:0008152 // GO:0051258	microtubule-based process // metabolic process // protein polymerization	Phagosome // Gap junction // Pathogenic Escherichia coli infection	0.000146205
DPY19L2	0	0	0.00695685	0.00672288	DPY19L2	chr12	63952693	109662	4057	-	Protein Gene	NM_173812	IGV	283417	dpy-19-like 2 (C. elegans)	GO:0005634 // GO:0005637 // GO:0016021	nucleus // nuclear inner membrane // integral component of membrane	GO:0000030	mannosyltransferase activity	GO:0007275 // GO:0007286 // GO:0018406	multicellular organismal development // spermatid development // protein C-linked glycosylation via 2'-alpha-mannosyl-L-tryptophan	-	0.000146205
KRTAP5-AS1	0	0	0.0249218	0.0240836	KRTAP5-AS1	chr11	1593971	26444	2265	+	Non-Coding Gene	NR_021489	IGV	338651	KRTAP5-1/KRTAP5-2 antisense RNA 1	-	-	-	-	-	-	-	0.000146205
C1orf101	0	0	0.0176731	0.0170787	C1orf101	chr1	244624673	178990	3194	+	Protein Gene	NM_001242340 : NM_001130957 : NM_173807	IGV	257044	chromosome 1 open reading frame 101	GO:0036128	CatSper complex	-	-	-	-	-	0.000146205
RUNX1T1	0	0	0.0125551	0.0121329	RUNX1T1	chr8	92967195	148260	8992	-	Protein Gene	NM_175636 : NM_004349 : NM_175635 : NM_001198630 : NM_001198632 : NM_001198629 : NM_001198631 : NM_001198627 : NM_001198634 : NM_001198679 : NM_001198625 : NM_001198626 : NM_001198628 : NM_175634 : NM_001198633	IGV	862	runt-related transcription factor 1; translocated to, 1 (cyclin D-related)	GO:0005654 // GO:0005737 // GO:0005739 // GO:0016363	nucleoplasm // cytoplasm // mitochondrion // nuclear matrix	GO:0003677 // GO:0003700 // GO:0003714 // GO:0005515 // GO:0042802 // GO:0046872	DNA binding // sequence-specific DNA binding transcription factor activity // transcription corepressor activity // protein binding // identical protein binding // metal ion binding	GO:0006091 // GO:0006351 // GO:0045892	generation of precursor metabolites and energy // transcription, DNA-templated // negative regulation of transcription, DNA-templated	Pathways in cancer // Transcriptional misregulation in cancer // Acute myeloid leukemia	0.000146205
SOBP	0	0	0.00905775	0.00875312	SOBP	chr6	107811317	171197	6232	+	Protein Gene	NM_018013	IGV	55084	sine oculis binding protein homolog (Drosophila)	-	-	GO:0032184 // GO:0046872	SUMO polymer binding // metal ion binding	GO:0007605 // GO:0007626 // GO:0042472	sensory perception of sound // locomotory behavior // inner ear morphogenesis	-	0.000146205
OCLM	0	0	0.0638551	0.0617075	OCLM	chr1	186369704	884	884	+	Protein Gene	NM_017847 : NM_001164245 : NM_001164246 : NM_022375	IGV	10896	oculomedin	-	-	-	-	GO:0007601	visual perception	-	0.000146205
DAO	0	0	0.0353684	0.0341788	DAO	chr12	109273857	20854	1596	+	Protein Gene	NM_001917	IGV	1610	D-amino-acid oxidase	GO:0005741 // GO:0005777 // GO:0005778 // GO:0005782 // GO:0005829	mitochondrial outer membrane // peroxisome // peroxisomal membrane // peroxisomal matrix // cytosol	GO:0003884 // GO:0003884 // GO:0005102 // GO:0005515 // GO:0046983 // GO:0048037 // GO:0071949	D-amino-acid oxidase activity // D-amino-acid oxidase activity // receptor binding // protein binding // protein dimerization activity // cofactor binding // FAD binding	GO:0006551 // GO:0006562 // GO:0034641 // GO:0036088 // GO:0042416 // GO:0044281 // GO:0046487 // GO:0055114 // GO:0055130 // GO:0070178	leucine metabolic process // proline catabolic process // cellular nitrogen compound metabolic process // D-serine catabolic process // dopamine biosynthetic process // small molecule metabolic process // glyoxylate metabolic process // oxidation-reduction process // D-alanine catabolic process // D-serine metabolic process	Glycine, serine and threonine metabolism // Arginine and proline metabolism // D-Arginine and D-ornithine metabolism // Metabolic pathways // Peroxisome	0.000146205
ACTBL2	0	0	0.0202033	0.0195238	ACTBL2	chr5	56775843	2794	2794	-	Protein Gene	NM_001017992	IGV	345651	actin, beta-like 2	GO:0005615 // GO:0005737 // GO:0005856 // GO:0070062	extracellular space // cytoplasm // cytoskeleton // extracellular vesicular exosome	GO:0003674 // GO:0005524	molecular_function // ATP binding	GO:0008150	biological_process	-	0.000146205
LOC284344	0	0	0.0327995	0.0316964	LOC284344	chr19	43715943	36856	1721	-	Non-Coding Gene	NR_033888	IGV	284344	uncharacterized LOC284344	-	-	-	-	-	-	-	0.000146205
COLQ	0	0	0.01677	0.016206	COLQ	chr3	15491640	71619	3366	-	Protein Gene	NM_080538 : NM_080539 : NM_005677 : NR_036232	IGV	8292	collagen-like tail subunit (single strand of homotrimer) of asymmetric acetylcholinesterase	GO:0005581 // GO:0005605 // GO:0005615 // GO:0030054 // GO:0045202	collagen trimer // basal lamina // extracellular space // cell junction // synapse	GO:0005515	protein binding	GO:0001507 // GO:0008105	acetylcholine catabolic process in synaptic cleft // asymmetric protein localization	-	0.000146205
UNC80	0	0	0.00416221	0.00402223	UNC80	chr2	210636717	227308	13562	+	Protein Gene	NM_182587 : NM_032504	IGV	285175	unc-80 homolog (C. elegans)	GO:0005886 // GO:0016021	plasma membrane // integral component of membrane	-	-	GO:0034220 // GO:0055085	ion transmembrane transport // transmembrane transport	-	0.000146205
LINC00632	0	0	0.041053	0.0396723	LINC00632	chrX	139791924	62918	2750	+	Non-Coding Gene	NR_028345 : NR_028344 : NR_104228	IGV	286411	long intergenic non-protein coding RNA 632	-	-	-	-	-	-	-	0.000146205
IFNL1	0	0	0.0659438	0.063726	IFNL1	chr19	39786965	2348	856	+	Protein Gene	NM_172140	IGV	282618	interferon, lambda 1	GO:0005576 // GO:0005615 // GO:0032002	extracellular region // extracellular space // interleukin-28 receptor complex	GO:0005102 // GO:0005125 // GO:0032003	receptor binding // cytokine activity // interleukin-28 receptor binding	GO:0002829 // GO:0007259 // GO:0008285 // GO:0032696 // GO:0032714 // GO:0032729 // GO:0042531 // GO:0043381 // GO:0045345 // GO:0045581 // GO:0045892 // GO:0045893 // GO:0046427 // GO:0050778 // GO:0051607	negative regulation of type 2 immune response // JAK-STAT cascade // negative regulation of cell proliferation // negative regulation of interleukin-13 production // negative regulation of interleukin-5 production // positive regulation of interferon-gamma production // positive regulation of tyrosine phosphorylation of STAT protein // negative regulation of memory T cell differentiation // posit…	Cytokine-cytokine receptor interaction // Jak-STAT signaling pathway	0.000146206
MYH7B	0	0	0.00857805	0.00828515	MYH7B	chr20	33543638	46603	6584	+	Protein Gene	NM_020884 : NR_030223	IGV	57644	myosin, heavy chain 7B, cardiac muscle, beta	GO:0016020 // GO:0032982	membrane // myosin filament	GO:0003774 // GO:0003779 // GO:0005515 // GO:0005524	motor activity // actin binding // protein binding // ATP binding	GO:0008152	metabolic process	Tight junction	0.00015077
GIGYF2	4.38143	4.37347	3.95302	3.96631	GIGYF2	chr2	233562015	163275	9139	+	Protein Gene	NR_103493 : NR_103494 : NR_103495 : NM_001103148 : NM_001103147 : NM_001103146 : NM_015575 : NR_103492	IGV	26058	GRB10 interacting GYF protein 2	GO:0005737 // GO:0016020	cytoplasm // membrane	GO:0044822	poly(A) RNA binding	GO:0007631 // GO:0008344 // GO:0009791 // GO:0017148 // GO:0021522 // GO:0031571 // GO:0035264 // GO:0044267 // GO:0048009 // GO:0048873 // GO:0050881 // GO:0050885	feeding behavior // adult locomotory behavior // post-embryonic development // negative regulation of translation // spinal cord motor neuron differentiation // mitotic G1 DNA damage checkpoint // multicellular organism growth // cellular protein metabolic process // insulin-like growth factor receptor signaling pathway // homeostasis of number of cells within a tissue // musculoskeletal movement…	-	0.000171769
LTB4R2	0.226696	0.227816	0.145052	0.141664	LTB4R2	chr14	24779357	1903	1560	+	Protein Gene	NM_001164692 : NM_019839 : NM_001143919	IGV	56413	leukotriene B4 receptor 2	GO:0005886 // GO:0005887 // GO:0016020	plasma membrane // integral component of plasma membrane // membrane	GO:0001632 // GO:0004974	leukotriene B4 receptor activity // leukotriene receptor activity	GO:0006935 // GO:0007186 // GO:0007194 // GO:0051546	chemotaxis // G-protein coupled receptor signaling pathway // negative regulation of adenylate cyclase activity // keratinocyte migration	Calcium signaling pathway // Neuroactive ligand-receptor interaction	0.000226057
CARF	0.160309	0.159535	0.19051	0.191838	CARF	chr2	203776941	74268	6265	+	Protein Gene	NM_024744 : NM_001282910 : NM_001282911 : NM_001282912 : NM_001104586	IGV	79800	calcium responsive transcription factor	GO:0005634 // GO:0005654 // GO:0005730	nucleus // nucleoplasm // nucleolus	GO:0000978 // GO:0001077 // GO:0003677 // GO:0003700	RNA polymerase II core promoter proximal region sequence-specific DNA binding // RNA polymerase II core promoter proximal region sequence-specific DNA binding transcription factor activity involved in positive regulation of transcription // DNA binding // sequence-specific DNA binding transcription factor activity	GO:0006351 // GO:0035865 // GO:0061400 // GO:0071277	transcription, DNA-templated // cellular response to potassium ion // positive regulation of transcription from RNA polymerase II promoter in response to calcium ion // cellular response to calcium ion	-	0.00030187
NFYB	10.1343	10.1251	9.7106	9.72866	NFYB	chr12	104510858	21183	3482	-	Protein Gene	NM_006166	IGV	4801	nuclear transcription factor Y, beta	GO:0005634 // GO:0005654 // GO:0016602 // GO:0032993	nucleus // nucleoplasm // CCAAT-binding factor complex // protein-DNA complex	GO:0003677 // GO:0003700 // GO:0005515 // GO:0032403 // GO:0043565 // GO:0044212 // GO:0046982 // GO:0070491	DNA binding // sequence-specific DNA binding transcription factor activity // protein binding // protein complex binding // sequence-specific DNA binding // transcription regulatory region DNA binding // protein heterodimerization activity // repressing transcription factor binding	GO:0006351 // GO:0006355 // GO:0044255 // GO:0044281 // GO:0045893	transcription, DNA-templated // regulation of transcription, DNA-templated // cellular lipid metabolic process // small molecule metabolic process // positive regulation of transcription, DNA-templated	Antigen processing and presentation // Tuberculosis // HTLV-I infection	0.000304582
DEXI	9.0521	9.01228	9.81539	9.81236	DEXI	chr16	11022748	13510	1501	-	Protein Gene	NM_014015	IGV	28955	Dexi homolog (mouse)	-	-	-	-	-	-	-	0.000326014
C15orf27	0.018182	0.0159739	0.0941191	0.0909536	C15orf27	chr15	76352299	145006	2399	+	Protein Gene	NM_152335	IGV	123591	chromosome 15 open reading frame 27	GO:0005886 // GO:0016021	plasma membrane // integral component of membrane	GO:0005245	voltage-gated calcium channel activity	GO:0070509 // GO:0070588 // GO:0086010	calcium ion import // calcium ion transmembrane transport // membrane depolarization during action potential	-	0.000326689
RAI1	4.13978	4.13846	3.71407	3.69172	RAI1	chr17	17584787	129979	7660	+	Protein Gene	NM_030665	IGV	10743	retinoic acid induced 1	GO:0005634 // GO:0005654 // GO:0005739	nucleus // nucleoplasm // mitochondrion	GO:0008270 // GO:0035326	zinc ion binding // enhancer binding	GO:0001501 // GO:0006357 // GO:0032922 // GO:0040015 // GO:0045893	skeletal system development // regulation of transcription from RNA polymerase II promoter // circadian regulation of gene expression // negative regulation of multicellular organism growth // positive regulation of transcription, DNA-templated	-	0.000328825
HLA-H	7.98287	8.07086	9.69289	9.70207	HLA-H	chr6	29855537	3321	1519	+	Non-Coding Gene	NR_001434	IGV	3136	major histocompatibility complex, class I, H (pseudogene)	GO:0005887 // GO:0009986 // GO:0042612	integral component of plasma membrane // cell surface // MHC class I protein complex	GO:0030881 // GO:0042605	beta-2-microglobulin binding // peptide antigen binding	GO:0001916 // GO:0002474 // GO:0006955	positive regulation of T cell mediated cytotoxicity // antigen processing and presentation of peptide antigen via MHC class I // immune response	-	0.000350123
MYL6	1070.71	1072.64	1187.31	1193.85	MYL6	chr12	56552045	3322	809	+	Protein Gene	NM_021019 : NM_079423	IGV	4637	myosin, light chain 6, alkali, smooth muscle and non-muscle	GO:0005829 // GO:0016020 // GO:0016459 // GO:0016461 // GO:0031982 // GO:0070062	cytosol // membrane // myosin complex // unconventional myosin complex // vesicle // extracellular vesicular exosome	GO:0003774 // GO:0005509 // GO:0005515 // GO:0008307 // GO:0030898	motor activity // calcium ion binding // protein binding // structural constituent of muscle // actin-dependent ATPase activity	GO:0006936 // GO:0007411 // GO:0007519 // GO:0008152 // GO:0008152 // GO:0030049 // GO:0048013	muscle contraction // axon guidance // skeletal muscle tissue development // metabolic process // metabolic process // muscle filament sliding // ephrin receptor signaling pathway	Vascular smooth muscle contraction // Oxytocin signaling pathway	0.000410475
HIST2H3D	0.0954458	0.0838543	0.370556	0.358093	HIST2H3D	chr1	149784780	457	457	-	Protein Gene	NM_001123375	IGV	653604	histone cluster 2, H3d	GO:0000786 // GO:0005576 // GO:0005634 // GO:0005654 // GO:0070062	nucleosome // extracellular region // nucleus // nucleoplasm // extracellular vesicular exosome	GO:0003677 // GO:0005515 // GO:0046982	DNA binding // protein binding // protein heterodimerization activity	GO:0000183 // GO:0006334 // GO:0007596 // GO:0010467 // GO:0032776 // GO:0040029 // GO:0045814	chromatin silencing at rDNA // nucleosome assembly // blood coagulation // gene expression // DNA methylation on cytosine // regulation of gene expression, epigenetic // negative regulation of gene expression, epigenetic	Alcoholism // Transcriptional misregulation in cancer // Systemic lupus erythematosus	0.000479254
HNRNPUL2-BSCL2	10.8989	10.9439	12.3527	12.2716	HNRNPUL2-BSCL2	chr11	62457734	37123	4014	-	Non-Coding Gene	NM_001130702 : NM_032667 : NM_001122955 : NR_037949 : NR_037948 : NR_037946 : NM_001079559	IGV	100534595	HNRNPUL2-BSCL2 readthrough (NMD candidate)	-	-	-	-	-	-	-	0.000555598
ARID3B	2.6381	2.65204	1.94327	1.98724	ARID3B	chr15	74833548	56925	4241	+	Protein Gene	NM_006465	IGV	10620	AT rich interactive domain 3B (BRIGHT-like)	GO:0005634 // GO:0005654	nucleus // nucleoplasm	GO:0000978 // GO:0000980 // GO:0001077 // GO:0001205 // GO:0003677	RNA polymerase II core promoter proximal region sequence-specific DNA binding // RNA polymerase II distal enhancer sequence-specific DNA binding // RNA polymerase II core promoter proximal region sequence-specific DNA binding transcription factor activity involved in positive regulation of transcription // RNA polymerase II distal enhancer sequence-specific DNA binding transcription factor activi…	GO:0006351 // GO:0008150 // GO:0045944	transcription, DNA-templated // biological_process // positive regulation of transcription from RNA polymerase II promoter	-	0.000574606
ZNF853	0.0975263	0.0963924	0.0631056	0.0609832	ZNF853	chr7	6655527	8395	3578	+	Protein Gene	NM_017560	IGV	54753	zinc finger protein 853	-	-	GO:0003676 // GO:0046872	nucleic acid binding // metal ion binding	-	-	-	0.000592671
ITGA7	0.0494206	0.0521024	0.0127913	0.0126035	ITGA7	chr12	56078354	27736	4413	-	Protein Gene	NM_001144996 : NM_002206 : NM_001144997	IGV	3679	integrin, alpha 7	GO:0005737 // GO:0005886 // GO:0005927 // GO:0009986 // GO:0031594 // GO:0034677 // GO:0042383	cytoplasm // plasma membrane // muscle tendon junction // cell surface // neuromuscular junction // integrin alpha7-beta1 complex // sarcolemma	GO:0005178 // GO:0043236 // GO:0046872 // GO:0046982	integrin binding // laminin binding // metal ion binding // protein heterodimerization activity	GO:0007160 // GO:0007229 // GO:0007517 // GO:0007519 // GO:0008360 // GO:0016477 // GO:0030198 // GO:0034113 // GO:0035987 // GO:0048514	cell-matrix adhesion // integrin-mediated signaling pathway // muscle organ development // skeletal muscle tissue development // regulation of cell shape // cell migration // extracellular matrix organization // heterotypic cell-cell adhesion // endodermal cell differentiation // blood vessel morphogenesis	PI3K-Akt signaling pathway // Focal adhesion // ECM-receptor interaction // Regulation of actin cytoskeleton // Hypertrophic cardiomyopathy (HCM) // Arrhythmogenic right ventricular cardiomyopathy (ARVC) // Dilated cardiomyopathy	0.000622365
P4HA3	0.0948644	0.100012	0.0245532	0.0237275	P4HA3	chr11	73977694	45028	2299	-	Protein Gene	NM_001288748 : NR_110031 : NM_182904	IGV	283208	prolyl 4-hydroxylase, alpha polypeptide III	GO:0005788	endoplasmic reticulum lumen	GO:0004656 // GO:0005506 // GO:0016702 // GO:0031418	procollagen-proline 4-dioxygenase activity // iron ion binding // oxidoreductase activity, acting on single donors with incorporation of molecular oxygen, incorporation of two atoms of oxygen // L-ascorbic acid binding	GO:0019511 // GO:0055114	peptidyl-proline hydroxylation // oxidation-reduction process	Arginine and proline metabolism // Metabolic pathways	0.000631219
ZNF10	0.941124	0.939973	0.78204	0.792906	ZNF10	chr12	133707214	28836	4403	+	Protein Gene	NM_015394	IGV	7556	zinc finger protein 10	GO:0005634	nucleus	GO:0003677 // GO:0005515 // GO:0046872	DNA binding // protein binding // metal ion binding	GO:0006351 // GO:0006355	transcription, DNA-templated // regulation of transcription, DNA-templated	-	0.000635664
HSD17B2	0.0912524	0.0801701	0.275548	0.26628	HSD17B2	chr16	82068858	63282	1434	+	Protein Gene	NM_002153	IGV	3294	hydroxysteroid (17-beta) dehydrogenase 2	GO:0005789 // GO:0016021	endoplasmic reticulum membrane // integral component of membrane	GO:0004303 // GO:0047006 // GO:0047035	estradiol 17-beta-dehydrogenase activity // 17-alpha,20-alpha-dihydroxypregn-4-en-3-one dehydrogenase activity // testosterone dehydrogenase (NAD+) activity	GO:0001701 // GO:0001890 // GO:0006694 // GO:0032526 // GO:0055114	in utero embryonic development // placenta development // steroid biosynthetic process // response to retinoic acid // oxidation-reduction process	Steroid hormone biosynthesis // Metabolic pathways // Ovarian steroidogenesis	0.000758831
LOC439994	1.00095	1.01715	0.805196	0.798196	LOC439994	chr10	89102168	1164	1164	+	Non-Coding Gene	NR_029408	IGV	439994	uncharacterized LOC439994	-	-	-	-	-	-	-	0.000902737
LYPD1	0.0145582	0.0129042	0.0377093	0.0365646	LYPD1	chr2	133402337	26734	3002	-	Protein Gene	NM_144586 : NM_001077427	IGV	116372	LY6/PLAUR domain containing 1	GO:0005886 // GO:0031225	plasma membrane // anchored component of membrane	-	-	-	-	-	0.000920652
CEP55	46.0309	46.1788	43.8756	43.734	CEP55	chr10	95256369	32481	2658	+	Protein Gene	NM_001127182 : NM_018131	IGV	55165	centrosomal protein 55kDa	GO:0005813 // GO:0005814 // GO:0016020 // GO:0030496 // GO:0032154 // GO:0045171	centrosome // centriole // membrane // midbody // cleavage furrow // intercellular bridge	GO:0005515	protein binding	GO:0000281 // GO:0000920 // GO:0006997 // GO:0007080 // GO:0045184	mitotic cytokinesis // cell separation after cytokinesis // nucleus organization // mitotic metaphase plate congression // establishment of protein localization	-	0.000987578
NOP10	214.751	216.748	248.16	250.418	NOP10	chr15	34633917	1446	535	-	Protein Gene	NM_018648	IGV	55505	NOP10 ribonucleoprotein	GO:0005730 // GO:0005732 // GO:0015030 // GO:0072588	nucleolus // small nucleolar ribonucleoprotein complex // Cajal body // box H/ACA RNP complex	GO:0005515 // GO:0030515	protein binding // snoRNA binding	GO:0001522 // GO:0006364	pseudouridine synthesis // rRNA processing	Ribosome biogenesis in eukaryotes	0.00100695
DYRK4	3.52458	3.47484	4.49932	4.42778	DYRK4	chr12	4699238	23817	2735	+	Protein Gene	NR_104115 : NM_003845 : NM_001282285 : NM_001282286	IGV	8798	dual-specificity tyrosine-(Y)-phosphorylation regulated kinase 4	GO:0005634 // GO:0005737 // GO:0043231	nucleus // cytoplasm // intracellular membrane-bounded organelle	GO:0004674 // GO:0004712 // GO:0004713 // GO:0005515 // GO:0005524 // GO:0046872	protein serine/threonine kinase activity // protein serine/threonine/tyrosine kinase activity // protein tyrosine kinase activity // protein binding // ATP binding // metal ion binding	GO:0018108	peptidyl-tyrosine phosphorylation	-	0.00101843
ARRDC4	4.93351	4.93739	3.76134	3.86286	ARRDC4	chr15	98503933	13136	4067	+	Protein Gene	NM_183376	IGV	91947	arrestin domain containing 4	GO:0005768 // GO:0005886	endosome // plasma membrane	-	-	GO:0051443	positive regulation of ubiquitin-protein transferase activity	-	0.00101915
TRIM44	18.5755	18.5318	16.7491	16.5817	TRIM44	chr11	35684300	148304	6063	+	Protein Gene	NM_017583	IGV	54765	tripartite motif containing 44	GO:0005622	intracellular	GO:0005515 // GO:0008270	protein binding // zinc ion binding	-	-	-	0.00104664
LOC100133985	0.461922	0.463798	0.341591	0.330103	LOC100133985	chr2	70351168	1281	661	-	Non-Coding Gene	NR_024444	IGV	100133985	uncharacterized LOC100133985	-	-	-	-	-	-	-	0.00104665
ZNF708	0.476028	0.481858	0.415157	0.414136	ZNF708	chr19	21473962	38280	4215	-	Protein Gene	NM_001297561 : NM_001297560 : NM_021269	IGV	7562	zinc finger protein 708	GO:0005634	nucleus	GO:0003677 // GO:0046872	DNA binding // metal ion binding	GO:0006351 // GO:0006355	transcription, DNA-templated // regulation of transcription, DNA-templated	-	0.00105584
SNRPB	264.738	267.352	294.724	295.362	SNRPB	chr20	2442281	9219	1153	-	Protein Gene	NM_198216 : NM_003091 : NR_003684	IGV	6628	small nuclear ribonucleoprotein polypeptides B and B1	GO:0005654 // GO:0005681 // GO:0005683 // GO:0005685 // GO:0005687 // GO:0005689 // GO:0005829 // GO:0005829 // GO:0030532 // GO:0034709 // GO:0034719 // GO:0070062 // GO:0071013 // GO:0071204	nucleoplasm // spliceosomal complex // U7 snRNP // U1 snRNP // U4 snRNP // U12-type spliceosomal complex // cytosol // cytosol // small nuclear ribonucleoprotein complex // methylosome // SMN-Sm protein complex // extracellular vesicular exosome // catalytic step 2 spliceosome // histone pre-mRNA 3'end processing complex	GO:0005515 // GO:0044822 // GO:0071208	protein binding // poly(A) RNA binding // histone pre-mRNA DCP binding	GO:0000387 // GO:0000387 // GO:0000398 // GO:0000398 // GO:0006366 // GO:0006369 // GO:0008334 // GO:0008380 // GO:0010467 // GO:0031124 // GO:0034660	spliceosomal snRNP assembly // spliceosomal snRNP assembly // mRNA splicing, via spliceosome // mRNA splicing, via spliceosome // transcription from RNA polymerase II promoter // termination of RNA polymerase II transcription // histone mRNA metabolic process // RNA splicing // gene expression // mRNA 3'-end processing // ncRNA metabolic process	Spliceosome // Systemic lupus erythematosus	0.00107256
RIBC2	0.0621348	0.0545888	0.16082	0.155412	RIBC2	chr22	45809572	18731	1404	+	Protein Gene	NM_015653	IGV	26150	RIB43A domain with coiled-coils 2	GO:0005634	nucleus	GO:0005515	protein binding	-	-	-	0.00107928
TFPT	16.3253	15.9699	19.8698	19.8817	TFPT	chr19	54610320	8736	1205	-	Protein Gene	NM_013342	IGV	29844	TCF3 (E2A) fusion partner (in childhood Leukemia)	GO:0005634 // GO:0005634 // GO:0005654 // GO:0005730 // GO:0005737 // GO:0005884 // GO:0031011 // GO:0031965	nucleus // nucleus // nucleoplasm // nucleolus // cytoplasm // actin filament // Ino80 complex // nuclear membrane	GO:0003677 // GO:0005515 // GO:0019901 // GO:0046982	DNA binding // protein binding // protein kinase binding // protein heterodimerization activity	GO:0006281 // GO:0006310 // GO:0006351 // GO:0006355 // GO:0043065 // GO:0097190	DNA repair // DNA recombination // transcription, DNA-templated // regulation of transcription, DNA-templated // positive regulation of apoptotic process // apoptotic signaling pathway	-	0.00113345
LYNX1	0.0873643	0.083732	0.154173	0.148988	LYNX1	chr8	143845752	13513	5492	-	Protein Gene	NM_023946 : NM_177458 : NM_177476 : NM_177477 : NM_177457	IGV	66004	Ly6/neurotoxin 1	GO:0005886 // GO:0030425 // GO:0031225 // GO:0070062	plasma membrane // dendrite // anchored component of membrane // extracellular vesicular exosome	-	-	-	-	-	0.00114508
LINC01061	1.03207	1.00748	0.771307	0.765179	LINC01061	chr4	120326678	5138	4818	-	Non-Coding Gene	NR_037596	IGV	401149	long intergenic non-protein coding RNA 1061	-	-	-	-	-	-	-	0.0012643
ST7-OT4	0.0290714	0.0262277	0	0	ST7-OT4	chr7	116593953	5915	1572	+	Non-Coding Gene	NM_021908 : NM_018412 : NR_002329	IGV	338069	ST7 overlapping transcript 4	-	-	-	-	-	-	-	0.00131696
SH3BP1	32.5362	32.3559	34.6335	34.7816	SH3BP1	chr22	38035684	16367	2576	+	Protein Gene	NM_018957	IGV	23616	SH3-domain binding protein 1	GO:0005737	cytoplasm	GO:0005096 // GO:0017124	GTPase activator activity // SH3 domain binding	GO:0007165 // GO:0043547	signal transduction // positive regulation of GTPase activity	-	0.00132495
SBNO2	11.5491	11.5301	10.6489	10.5523	SBNO2	chr19	1107633	66650	5110	-	Protein Gene	NM_001100122 : NM_014963	IGV	22904	strawberry notch homolog 2 (Drosophila)	GO:0005575	cellular_component	-	-	GO:0002281 // GO:0006351 // GO:0030282 // GO:0045892 // GO:0045944 // GO:0050727 // GO:0061430 // GO:0072675	macrophage activation involved in immune response // transcription, DNA-templated // bone mineralization // negative regulation of transcription, DNA-templated // positive regulation of transcription from RNA polymerase II promoter // regulation of inflammatory response // bone trabecula morphogenesis // osteoclast fusion	-	0.00136841
DNAAF2	5.43209	5.44491	5.10565	5.13645	DNAAF2	chr14	50091892	10057	2963	-	Protein Gene	NM_001083908 : NM_018139	IGV	55172	dynein, axonemal, assembly factor 2	GO:0005737	cytoplasm	GO:0005515	protein binding	GO:0032526 // GO:0060285 // GO:0070286 // GO:0071973	response to retinoic acid // cilium-dependent cell motility // axonemal dynein complex assembly // bacterial-type flagellum-dependent cell motility	-	0.00137486
PPP4C	98.2447	98.1243	115.365	113.651	PPP4C	chr16	30087297	9402	1486	+	Protein Gene	NM_001303504 : NM_001303507 : NM_002720 : NM_001303506 : NM_001303503	IGV	5531	protein phosphatase 4, catalytic subunit	GO:0005634 // GO:0005654 // GO:0005737 // GO:0005815 // GO:0005886 // GO:0030289	nucleus // nucleoplasm // cytoplasm // microtubule organizing center // plasma membrane // protein phosphatase 4 complex	GO:0004704 // GO:0004722 // GO:0004722 // GO:0005515 // GO:0046872	NF-kappaB-inducing kinase activity // protein serine/threonine phosphatase activity // protein serine/threonine phosphatase activity // protein binding // metal ion binding	GO:0010569 // GO:0016311 // GO:0016311 // GO:0016311 // GO:0038061	regulation of double-strand break repair via homologous recombination // dephosphorylation // dephosphorylation // dephosphorylation // NIK/NF-kappaB signaling	-	0.0013795
ADCK4	10.3719	10.4052	11.6875	11.8296	ADCK4	chr19	41197434	25357	2497	-	Protein Gene	NM_001142555 : NM_024876	IGV	79934	aarF domain containing kinase 4	GO:0005829 // GO:0005886 // GO:0016021 // GO:0031966	cytosol // plasma membrane // integral component of membrane // mitochondrial membrane	GO:0004674	protein serine/threonine kinase activity	GO:0006468	protein phosphorylation	-	0.00141391
LNPEP	1.3827	1.3906	1.21254	1.22864	LNPEP	chr5	96271346	93770	4795	+	Protein Gene	NM_005575 : NM_175920	IGV	4012	leucyl/cystinyl aminopeptidase	GO:0005576 // GO:0005622 // GO:0005765 // GO:0005829 // GO:0005886 // GO:0005887 // GO:0016020 // GO:0030659 // GO:0031905 // GO:0048471	extracellular region // intracellular // lysosomal membrane // cytosol // plasma membrane // integral component of plasma membrane // membrane // cytoplasmic vesicle membrane // early endosome lumen // perinuclear region of cytoplasm	GO:0004177 // GO:0004177 // GO:0008237 // GO:0008270	aminopeptidase activity // aminopeptidase activity // metallopeptidase activity // zinc ion binding	GO:0000209 // GO:0002474 // GO:0002480 // GO:0006508 // GO:0007267 // GO:0007565 // GO:0030163 // GO:0042590 // GO:0060395 // GO:0061024	protein polyubiquitination // antigen processing and presentation of peptide antigen via MHC class I // antigen processing and presentation of exogenous peptide antigen via MHC class I, TAP-independent // proteolysis // cell-cell signaling // female pregnancy // protein catabolic process // antigen processing and presentation of exogenous peptide antigen via MHC class I // SMAD protein signal tra…	Renin-angiotensin system	0.00145175
MUC12	0.0133627	0.0140879	0.00691721	0.00668457	MUC12	chr7	100612904	49327	16321	+	Protein Gene	NM_001164462	IGV	10071	mucin 12, cell surface associated	GO:0005796 // GO:0005887	Golgi lumen // integral component of plasma membrane	GO:0003674	molecular_function	GO:0001558 // GO:0006493 // GO:0016266 // GO:0043687 // GO:0044267	regulation of cell growth // protein O-linked glycosylation // O-glycan processing // post-translational protein modification // cellular protein metabolic process	-	0.00150507
TWF2	65.0656	65.5354	72.6007	71.9717	TWF2	chr3	52262626	10558	1625	-	Protein Gene	NM_007284	IGV	11344	twinfilin actin-binding protein 2	GO:0005737 // GO:0005856 // GO:0030016 // GO:0030027 // GO:0030175 // GO:0030426 // GO:0032420 // GO:0048471 // GO:0070062	cytoplasm // cytoskeleton // myofibril // lamellipodium // filopodium // growth cone // stereocilium // perinuclear region of cytoplasm // extracellular vesicular exosome	GO:0003785 // GO:0005080 // GO:0005524 // GO:0005546 // GO:0044822	actin monomer binding // protein kinase C binding // ATP binding // phosphatidylinositol-4,5-bisphosphate binding // poly(A) RNA binding	GO:0010592 // GO:0010976 // GO:0030030 // GO:0030837 // GO:0032532 // GO:0032956 // GO:0042989 // GO:0045773 // GO:0051016 // GO:0071300 // GO:0071363	positive regulation of lamellipodium assembly // positive regulation of neuron projection development // cell projection organization // negative regulation of actin filament polymerization // regulation of microvillus length // regulation of actin cytoskeleton organization // sequestering of actin monomers // positive regulation of axon extension // barbed-end actin filament capping // cellular …	-	0.00157129
SYNGR2	117.26	115.824	132.806	131.704	SYNGR2	chr17	76164671	4339	1694	+	Protein Gene	NM_004710	IGV	9144	synaptogyrin 2	GO:0016021 // GO:0030672 // GO:0031594 // GO:0070062	integral component of membrane // synaptic vesicle membrane // neuromuscular junction // extracellular vesicular exosome	-	-	GO:0006605	protein targeting	-	0.0016513
EFEMP1	0.183272	0.1734	0.0912216	0.0881536	EFEMP1	chr2	56093097	58202	3094	-	Protein Gene	NM_001039349 : NM_001039348	IGV	2202	EGF containing fibulin-like extracellular matrix protein 1	GO:0005576 // GO:0005578 // GO:0005615 // GO:0031012 // GO:0070062	extracellular region // proteinaceous extracellular matrix // extracellular space // extracellular matrix // extracellular vesicular exosome	GO:0005006 // GO:0005154 // GO:0005509 // GO:0005515 // GO:0008083	epidermal growth factor-activated receptor activity // epidermal growth factor receptor binding // calcium ion binding // protein binding // growth factor activity	GO:0006355 // GO:0007173 // GO:0007601 // GO:0018108 // GO:0030198 // GO:0032331	regulation of transcription, DNA-templated // epidermal growth factor receptor signaling pathway // visual perception // peptidyl-tyrosine phosphorylation // extracellular matrix organization // negative regulation of chondrocyte differentiation	-	0.00169125
CFAP70	0.153089	0.144843	0.0761986	0.0736359	CFAP70	chr10	75013516	105102	3704	-	Protein Gene	NM_145170	IGV	118491	cilia and flagella associated protein 70	GO:0070062	extracellular vesicular exosome	GO:0003674	molecular_function	GO:0008150	biological_process	-	0.00169125
ALDH1L2	0.35293	0.345649	0.217136	0.202598	ALDH1L2	chr12	105413562	64780	7539	-	Protein Gene	NM_001034173 : NR_027752	IGV	160428	aldehyde dehydrogenase 1 family, member L2	GO:0005739 // GO:0070062	mitochondrion // extracellular vesicular exosome	GO:0004029 // GO:0008168 // GO:0016155 // GO:0016742	aldehyde dehydrogenase (NAD) activity // methyltransferase activity // formyltetrahydrofolate dehydrogenase activity // hydroxymethyl-, formyl- and related transferase activity	GO:0006730 // GO:0009058 // GO:0009258 // GO:0032259 // GO:0055114	one-carbon metabolic process // biosynthetic process // 10-formyltetrahydrofolate catabolic process // methylation // oxidation-reduction process	One carbon pool by folate	0.0016914
RASSF6	0.87622	0.863685	0.719082	0.730533	RASSF6	chr4	74437267	49082	6123	-	Protein Gene	NM_177532 : NM_001270391 : NM_001270392 : NM_201431	IGV	166824	Ras association (RalGDS/AF-6) domain family member 6	-	-	GO:0005515	protein binding	GO:0006915 // GO:0007165 // GO:0043065	apoptotic process // signal transduction // positive regulation of apoptotic process	Hippo signaling pathway	0.00170159
TMEM205	48.0366	47.6033	53.4403	53.9808	TMEM205	chr19	11453452	3530	1295	-	Protein Gene	NM_001145416 : NM_198536 : NM_033408	IGV	374882	transmembrane protein 205	GO:0016021 // GO:0070062	integral component of membrane // extracellular vesicular exosome	-	-	-	-	-	0.0017201
PPP3R1	36.6217	36.9786	33.4826	33.2985	PPP3R1	chr2	68405989	73663	3011	-	Protein Gene	NM_000945	IGV	5534	protein phosphatase 3, regulatory subunit B, alpha	GO:0005654 // GO:0005829 // GO:0005955 // GO:0005955 // GO:0042383	nucleoplasm // cytosol // calcineurin complex // calcineurin complex // sarcolemma	GO:0004723 // GO:0005509 // GO:0005515 // GO:0005516 // GO:0019904	calcium-dependent protein serine/threonine phosphatase activity // calcium ion binding // protein binding // calmodulin binding // protein domain specific binding	GO:0006915 // GO:0016311 // GO:0033173 // GO:0038095 // GO:0045087 // GO:0045944 // GO:0051533 // GO:0097193 // GO:1900740	apoptotic process // dephosphorylation // calcineurin-NFAT signaling cascade // Fc-epsilon receptor signaling pathway // innate immune response // positive regulation of transcription from RNA polymerase II promoter // positive regulation of NFAT protein import into nucleus // intrinsic apoptotic signaling pathway // positive regulation of protein insertion into mitochondrial membrane involved in…	MAPK signaling pathway // Calcium signaling pathway // cGMP-PKG signaling pathway // Oocyte meiosis // Apoptosis // Wnt signaling pathway // Axon guidance // VEGF signaling pathway // Osteoclast differentiation // Natural killer cell mediated cytotoxicity // T cell receptor signaling pathway // B cell receptor signaling pathway // Long-term potentiation // Glutamatergic synapse // Oxytocin signal…	0.00172496
RNF217-AS1	0.00816523	0.0072545	0	0	RNF217-AS1	chr6	125229392	54782	5342	-	Non-Coding Gene	NR_026876	IGV	7955	RNF217 antisense RNA 1 (head to head)	-	-	-	-	-	-	-	0.00173512
ACER3	5.66891	5.74496	4.8758	4.80634	ACER3	chr11	76571917	165925	7502	+	Protein Gene	NM_018367 : NM_001300955 : NM_001300954 : NM_001300953	IGV	55331	alkaline ceramidase 3	GO:0005789 // GO:0030173 // GO:0030176	endoplasmic reticulum membrane // integral component of Golgi membrane // integral component of endoplasmic reticulum membrane	GO:0070774	phytoceramidase activity	GO:0006665 // GO:0006672 // GO:0008284 // GO:0030148 // GO:0044281 // GO:0046512 // GO:0071602	sphingolipid metabolic process // ceramide metabolic process // positive regulation of cell proliferation // sphingolipid biosynthetic process // small molecule metabolic process // sphingosine biosynthetic process // phytosphingosine biosynthetic process	Sphingolipid metabolism	0.00175936
C14orf119	26.9532	26.6658	29.3107	29.446	C14orf119	chr14	23564683	4983	2945	+	Protein Gene	NM_017924	IGV	55017	chromosome 14 open reading frame 119	GO:0005739	mitochondrion	-	-	-	-	-	0.00190052
PDZD8	8.4089	8.46036	7.1474	6.98273	PDZD8	chr10	119040000	94979	6484	-	Protein Gene	NM_173791	IGV	118987	PDZ domain containing 8	GO:0016020	membrane	GO:0046872	metal ion binding	GO:0007010 // GO:0016032 // GO:0022604 // GO:0035556	cytoskeleton organization // viral process // regulation of cell morphogenesis // intracellular signal transduction	-	0.00197176
GRID2	0.0898679	0.0861315	0.137446	0.132823	GRID2	chr4	93225550	1470157	5339	+	Protein Gene	NM_001286838 : NM_001510	IGV	2895	glutamate receptor, ionotropic, delta 2	GO:0005886 // GO:0005887 // GO:0008328 // GO:0008328 // GO:0030054 // GO:0030425 // GO:0043197 // GO:0045202 // GO:0045211	plasma membrane // integral component of plasma membrane // ionotropic glutamate receptor complex // ionotropic glutamate receptor complex // cell junction // dendrite // dendritic spine // synapse // postsynaptic membrane	GO:0004970 // GO:0005234 // GO:0008066 // GO:0030165 // GO:0097110	ionotropic glutamate receptor activity // extracellular-glutamate-gated ion channel activity // glutamate receptor activity // PDZ domain binding // scaffold protein binding	GO:0006810 // GO:0007157 // GO:0007215 // GO:0010975 // GO:0021707 // GO:0034220 // GO:0034613 // GO:0035235 // GO:0035249 // GO:0035249 // GO:0043523 // GO:0060079 // GO:0060134	transport // heterophilic cell-cell adhesion via plasma membrane cell adhesion molecules // glutamate receptor signaling pathway // regulation of neuron projection development // cerebellar granule cell differentiation // ion transmembrane transport // cellular protein localization // ionotropic glutamate receptor signaling pathway // synaptic transmission, glutamatergic // synaptic transmission,…	Neuroactive ligand-receptor interaction // Long-term depression	0.001976
LIPT2	0.681541	0.678607	0.881999	0.909157	LIPT2	chr11	74202923	1833	960	-	Protein Gene	NM_001144869	IGV	387787	lipoyl(octanoyl) transferase 2 (putative)	GO:0005739	mitochondrion	GO:0016415 // GO:0016874 // GO:0033819	octanoyltransferase activity // ligase activity // lipoyl(octanoyl) transferase activity	GO:0009107 // GO:0009249	lipoate biosynthetic process // protein lipoylation	Lipoic acid metabolism // Metabolic pathways	0.00199643
AOX2P	0.0117182	0.0103198	0	0	AOX2P	chr2	201560446	98496	3733	+	Non-Coding Gene	NR_001557	IGV	344454	aldehyde oxidase 2 pseudogene	-	-	-	-	-	-	-	0.00200117
USP12	9.58971	9.54842	7.78462	7.99526	USP12	chr13	27640287	105747	4503	-	Protein Gene	NM_182488	IGV	219333	ubiquitin specific peptidase 12	GO:0005575	cellular_component	GO:0004197 // GO:0004843 // GO:0005515	cysteine-type endopeptidase activity // ubiquitin-specific protease activity // protein binding	GO:0006511 // GO:0016579	ubiquitin-dependent protein catabolic process // protein deubiquitination	-	0.00203011
ADIPOR2	34.0148	33.6387	30.8648	30.8999	ADIPOR2	chr12	1800247	97599	3965	+	Protein Gene	NM_024551	IGV	79602	adiponectin receptor 2	GO:0005886 // GO:0016021	plasma membrane // integral component of membrane	GO:0004872 // GO:0042562 // GO:0042562 // GO:0042802 // GO:0046982 // GO:0055100	receptor activity // hormone binding // hormone binding // identical protein binding // protein heterodimerization activity // adiponectin binding	GO:0007507 // GO:0007565 // GO:0007584 // GO:0009755 // GO:0019395 // GO:0030308 // GO:0033211 // GO:0046326	heart development // female pregnancy // response to nutrient // hormone-mediated signaling pathway // fatty acid oxidation // negative regulation of cell growth // adiponectin-activated signaling pathway // positive regulation of glucose import	AMPK signaling pathway // Adipocytokine signaling pathway // Non-alcoholic fatty liver disease (NAFLD)	0.00204517
TMED10P1	0.0216309	0.0190039	0	0	TMED10P1	chr8	146220251	4033	4033	+	Non-Coding Gene	NR_002807	IGV	286102	transmembrane emp24-like trafficking protein 10 (yeast) pseudogene 1	-	-	-	-	-	-	-	0.00207671
RGMB-AS1	0.021487	0.0188775	0	0	RGMB-AS1	chr5	98105322	3467	2030	-	Non-Coding Gene	NR_033932	IGV	503569	RGMB antisense RNA 1	-	-	-	-	-	-	-	0.00207671
FGR	0.0157298	0.0138194	0	0	FGR	chr1	27938801	22927	2773	-	Protein Gene	NM_001042747 : NM_001042729 : NM_005248	IGV	2268	FGR proto-oncogene, Src family tyrosine kinase	GO:0005743 // GO:0005758 // GO:0005829 // GO:0005856 // GO:0005886 // GO:0015629 // GO:0031234 // GO:0032587 // GO:0070062	mitochondrial inner membrane // mitochondrial intermembrane space // cytosol // cytoskeleton // plasma membrane // actin cytoskeleton // extrinsic component of cytoplasmic side of plasma membrane // ruffle membrane // extracellular vesicular exosome	GO:0001784 // GO:0004713 // GO:0004715 // GO:0005515 // GO:0005524 // GO:0019901 // GO:0034987 // GO:0034988	phosphotyrosine binding // protein tyrosine kinase activity // non-membrane spanning protein tyrosine kinase activity // protein binding // ATP binding // protein kinase binding // immunoglobulin receptor binding // Fc-gamma receptor I complex binding	GO:0002768 // GO:0006468 // GO:0007169 // GO:0007229 // GO:0007229 // GO:0007596 // GO:0008360 // GO:0009615 // GO:0014068 // GO:0016477 // GO:0018108 // GO:0030154 // GO:0030335 // GO:0038083 // GO:0038096 // GO:0042127 // GO:0043306 // GO:0043552 // GO:0045087 // GO:0045087 // GO:0045088 // GO:0045859 // GO:0046777 // GO:0050715 // GO:0050764 // GO:0050830 // GO:0071375	immune response-regulating cell surface receptor signaling pathway // protein phosphorylation // transmembrane receptor protein tyrosine kinase signaling pathway // integrin-mediated signaling pathway // integrin-mediated signaling pathway // blood coagulation // regulation of cell shape // response to virus // positive regulation of phosphatidylinositol 3-kinase signaling // cell migration // pe…	Chemokine signaling pathway // Epstein-Barr virus infection	0.00207671
ENPP2	0.0126909	0.0111496	0	0	ENPP2	chr8	120569317	81790	3437	-	Protein Gene	NR_045555 : NM_001130863 : NM_001040092 : NM_006209	IGV	5168	ectonucleotide pyrophosphatase/phosphodiesterase 2	GO:0005615 // GO:0005615 // GO:0005886 // GO:0005887	extracellular space // extracellular space // plasma membrane // integral component of plasma membrane	GO:0003676 // GO:0004528 // GO:0004551 // GO:0004622 // GO:0005044 // GO:0005509 // GO:0008134 // GO:0008270 // GO:0016787 // GO:0030247 // GO:0047391	nucleic acid binding // phosphodiesterase I activity // nucleotide diphosphatase activity // lysophospholipase activity // scavenger receptor activity // calcium ion binding // transcription factor binding // zinc ion binding // hydrolase activity // polysaccharide binding // alkylglycerophosphoethanolamine phosphodiesterase activity	GO:0006796 // GO:0006898 // GO:0006928 // GO:0006935 // GO:0006955 // GO:0007186 // GO:0009395 // GO:0030334 // GO:0034638 // GO:0045765 // GO:0090305 // GO:0090305	phosphate-containing compound metabolic process // receptor-mediated endocytosis // movement of cell or subcellular component // chemotaxis // immune response // G-protein coupled receptor signaling pathway // phospholipid catabolic process // regulation of cell migration // phosphatidylcholine catabolic process // regulation of angiogenesis // nucleic acid phosphodiester bond hydrolysis // nucle…	Ether lipid metabolism	0.00207671
LINC01126	0.0265159	0.0232956	0	0	LINC01126	chr2	43454350	1645	1645	+	Non-Coding Gene	NR_027251	IGV	100129726	long intergenic non-protein coding RNA 1126	-	-	-	-	-	-	-	0.00207671
ABCC12	0.00844014	0.00741512	0	0	ABCC12	chr16	48116884	63798	5168	-	Protein Gene	NM_033226	IGV	94160	ATP-binding cassette, sub-family C (CFTR/MRP), member 12	GO:0005739 // GO:0016021	mitochondrion // integral component of membrane	GO:0005524 // GO:0042626	ATP binding // ATPase activity, coupled to transmembrane movement of substances	GO:0008152 // GO:0055085	metabolic process // transmembrane transport	ABC transporters	0.00207671
PDE6A	0.00773106	0.00679215	0	0	PDE6A	chr5	149237519	86838	5642	-	Protein Gene	NM_000440 : NR_110534	IGV	5145	phosphodiesterase 6A, cGMP-specific, rod, alpha	GO:0005886 // GO:0097381	plasma membrane // photoreceptor disc membrane	GO:0046872 // GO:0047555	metal ion binding // 3',5'-cyclic-GMP phosphodiesterase activity	GO:0007601 // GO:0007603 // GO:0016056 // GO:0022400 // GO:0046037 // GO:0051480 // GO:0060041	visual perception // phototransduction, visible light // rhodopsin mediated signaling pathway // regulation of rhodopsin mediated signaling pathway // GMP metabolic process // cytosolic calcium ion homeostasis // retina development in camera-type eye	Purine metabolism // Phototransduction	0.00207671
GOLGA2P6	0.0151244	0.0132876	0	0	GOLGA2P6	chr10	30653256	7581	2884	-	Non-Coding Gene	NR_120609 : NR_106985	IGV	729668	golgin A2 pseudogene 6	-	-	-	-	-	-	-	0.00207671
VWA8-AS1	0.0209806	0.0184326	0	0	VWA8-AS1	chr13	42535305	20397	2079	+	Non-Coding Gene	NR_039974	IGV	100507240	VWA8 antisense RNA 1 (head to head)	-	-	-	-	-	-	-	0.00207671
FCGBP	0.0026613	0.00233809	0	0	FCGBP	chr19	40353963	86571	16390	-	Protein Gene	NM_003890	IGV	8857	Fc fragment of IgG binding protein	GO:0070062	extracellular vesicular exosome	GO:0005515	protein binding	-	-	-	0.00207671
PRAM1	0.0394917	0.0346956	0	0	PRAM1	chr19	8554940	12599	2209	-	Protein Gene	NM_032152	IGV	84106	PML-RARA regulated adaptor molecule 1	-	-	GO:0005515 // GO:0008289	protein binding // lipid binding	-	-	-	0.00207671
FAM26E	0.0246503	0.0216566	0	0	FAM26E	chr6	116832808	6902	3539	+	Protein Gene	NM_153711	IGV	254228	family with sequence similarity 26, member E	GO:0005887 // GO:0070062	integral component of plasma membrane // extracellular vesicular exosome	GO:0005261	cation channel activity	GO:0006812 // GO:0034220 // GO:0098655	cation transport // ion transmembrane transport // cation transmembrane transport	-	0.00207671
HSD17B14	0.0705233	0.0619585	0	0	HSD17B14	chr19	49316274	23661	1237	-	Protein Gene	NM_016246	IGV	51171	hydroxysteroid (17-beta) dehydrogenase 14	GO:0005829	cytosol	GO:0004303 // GO:0005515 // GO:0047045	estradiol 17-beta-dehydrogenase activity // protein binding // testosterone 17-beta-dehydrogenase (NADP+) activity	GO:0006706 // GO:0055114	steroid catabolic process // oxidation-reduction process	-	0.00207671
BEST2	0.022837	0.0200635	0	0	BEST2	chr19	12863407	5865	1910	+	Protein Gene	NM_017682	IGV	54831	bestrophin 2	GO:0005886 // GO:0005929 // GO:0034707	plasma membrane // cilium // chloride channel complex	GO:0003674 // GO:0005254	molecular_function // chloride channel activity	GO:0007608 // GO:0008150 // GO:0051899 // GO:1902476 // GO:1902476	sensory perception of smell // biological_process // membrane depolarization // chloride transmembrane transport // chloride transmembrane transport	Salivary secretion	0.00207671
NEB	0.00165806	0.0014567	0	0	NEB	chr2	152341853	249149	26307	-	Protein Gene	NM_001271208 : NM_001164507 : NM_001164508 : NM_004543	IGV	4703	nebulin	GO:0005829 // GO:0015629 // GO:0030018 // GO:0070062	cytosol // actin cytoskeleton // Z disc // extracellular vesicular exosome	GO:0003779 // GO:0005515 // GO:0008307	actin binding // protein binding // structural constituent of muscle	GO:0007517 // GO:0007525 // GO:0030049 // GO:0030832	muscle organ development // somatic muscle development // muscle filament sliding // regulation of actin filament length	-	0.00207671
LINC00639	0.0101297	0.00889952	0	0	LINC00639	chr14	39218543	167544	4306	-	Non-Coding Gene	NR_039982	IGV	283547	long intergenic non-protein coding RNA 639	-	-	-	-	-	-	-	0.00207671
NCCRP1	0.0221078	0.0194229	0	0	NCCRP1	chr19	39687604	4919	1973	+	Protein Gene	NM_001001414	IGV	342897	non-specific cytotoxic cell receptor protein 1 homolog (zebrafish)	GO:0005737 // GO:0070062	cytoplasm // extracellular vesicular exosome	-	-	GO:0008284	positive regulation of cell proliferation	-	0.00207671
DRICH1	0.0335528	0.0294779	0	0	DRICH1	chr22	23950639	23870	1300	-	Protein Gene	NM_016449	IGV	51233	aspartate-rich 1	-	-	-	-	-	-	-	0.00207671
MYOZ3	0.0113679	0.00998731	0	0	MYOZ3	chr5	150040403	18528	3837	+	Protein Gene	NM_133371 : NM_001122853	IGV	91977	myozenin 3	GO:0030018	Z disc	GO:0005515	protein binding	-	-	-	0.00207671
LHX9	0.0169722	0.014911	0	0	LHX9	chr1	197881635	17639	2570	+	Protein Gene	NM_001014434 : NM_020204	IGV	56956	LIM homeobox 9	GO:0005634	nucleus	GO:0003714 // GO:0008270 // GO:0043565	transcription corepressor activity // zinc ion binding // sequence-specific DNA binding	GO:0008045 // GO:0008283 // GO:0008584 // GO:0008585 // GO:0035262 // GO:0045892	motor neuron axon guidance // cell proliferation // male gonad development // female gonad development // gonad morphogenesis // negative regulation of transcription, DNA-templated	-	0.00207671
NDP	0.0217875	0.0191415	0	0	NDP	chrX	43808024	24898	2002	-	Protein Gene	NM_000266	IGV	4693	Norrie disease (pseudoglioma)	GO:0005615 // GO:0009986 // GO:0031012	extracellular space // cell surface // extracellular matrix	GO:0005109 // GO:0005125 // GO:0005515 // GO:0008083 // GO:0042803	frizzled binding // cytokine activity // protein binding // growth factor activity // protein homodimerization activity	GO:0001890 // GO:0007033 // GO:0007165 // GO:0007267 // GO:0007399 // GO:0007601 // GO:0007605 // GO:0008283 // GO:0016055 // GO:0035426 // GO:0045893 // GO:0051091 // GO:0060070 // GO:0061299	placenta development // vacuole organization // signal transduction // cell-cell signaling // nervous system development // visual perception // sensory perception of sound // cell proliferation // Wnt signaling pathway // extracellular matrix-cell signaling // positive regulation of transcription, DNA-templated // positive regulation of sequence-specific DNA binding transcription factor activity…	-	0.00207671
GYG2	0.0128479	0.0112876	0	0	GYG2	chrX	2746863	53999	3395	+	Protein Gene	NM_001079855 : NM_003918 : NM_001184702 : NM_001184703 : NM_001184704	IGV	8908	glycogenin 2	GO:0005829	cytosol	GO:0008466	glycogenin glucosyltransferase activity	GO:0005975 // GO:0005978 // GO:0005978 // GO:0005980 // GO:0006006 // GO:0009405 // GO:0044281	carbohydrate metabolic process // glycogen biosynthetic process // glycogen biosynthetic process // glycogen catabolic process // glucose metabolic process // pathogenesis // small molecule metabolic process	-	0.00207671
SEMA6A	0.0124946	0.0109772	0	0	SEMA6A	chr5	115779251	131372	6982	-	Protein Gene	NM_020796 : NM_001300780	IGV	57556	sema domain, transmembrane domain (TM), and cytoplasmic domain, (semaphorin) 6A	GO:0005886 // GO:0016021 // GO:0030424	plasma membrane // integral component of membrane // axon	GO:0004872 // GO:0005515	receptor activity // protein binding	GO:0006915 // GO:0007010 // GO:0007166 // GO:0007399 // GO:0007411 // GO:0007411 // GO:0009887	apoptotic process // cytoskeleton organization // cell surface receptor signaling pathway // nervous system development // axon guidance // axon guidance // organ morphogenesis	Axon guidance	0.00207671
MUSK	0.0156564	0.013755	0	0	MUSK	chr9	113431051	132228	2786	+	Protein Gene	NM_001166281 : NM_001166280 : NM_005592	IGV	4593	muscle, skeletal, receptor tyrosine kinase	GO:0005887 // GO:0030054 // GO:0031594 // GO:0043235 // GO:0045211	integral component of plasma membrane // cell junction // neuromuscular junction // receptor complex // postsynaptic membrane	GO:0004713 // GO:0004714 // GO:0005515 // GO:0005524	protein tyrosine kinase activity // transmembrane receptor protein tyrosine kinase activity // protein binding // ATP binding	GO:0001934 // GO:0006355 // GO:0007169 // GO:0007275 // GO:0007528 // GO:0007613 // GO:0008582 // GO:0010628 // GO:0018108 // GO:0018108 // GO:0030154 // GO:0030198 // GO:0043525 // GO:0046777 // GO:0071340 // GO:2000541	positive regulation of protein phosphorylation // regulation of transcription, DNA-templated // transmembrane receptor protein tyrosine kinase signaling pathway // multicellular organismal development // neuromuscular junction development // memory // regulation of synaptic growth at neuromuscular junction // positive regulation of gene expression // peptidyl-tyrosine phosphorylation // peptidyl-…	-	0.00207671
RCN3	0.0470535	0.0413391	0	0	RCN3	chr19	50030875	16016	1854	+	Protein Gene	NM_020650	IGV	57333	reticulocalbin 3, EF-hand calcium binding domain	GO:0005788	endoplasmic reticulum lumen	GO:0005509 // GO:0005515	calcium ion binding // protein binding	-	-	-	0.00207671
OR2AG2	0.0917321	0.0805916	0	0	OR2AG2	chr11	6789238	951	951	-	Protein Gene	NM_001004490	IGV	338755	olfactory receptor, family 2, subfamily AG, member 2	GO:0005886 // GO:0016021	plasma membrane // integral component of membrane	GO:0004930 // GO:0004984	G-protein coupled receptor activity // olfactory receptor activity	GO:0007186 // GO:0050911	G-protein coupled receptor signaling pathway // detection of chemical stimulus involved in sensory perception of smell	Olfactory transduction	0.00207671
MIA2	0.0191226	0.0168002	0	0	MIA2	chr14	39703125	19451	2281	+	Protein Gene	NM_054024	IGV	117153	melanoma inhibitory activity 2	GO:0005576 // GO:0070971	extracellular region // endoplasmic reticulum exit site	-	-	GO:0042632 // GO:0070328	cholesterol homeostasis // triglyceride homeostasis	-	0.00207671
CPNE4	0.00965869	0.00848568	0	0	CPNE4	chr3	131252404	506047	4516	-	Protein Gene	NM_130808 : NM_001289112 : NM_153429 : NR_049890	IGV	131034	copine IV	GO:0070062	extracellular vesicular exosome	-	-	-	-	-	0.00207672
OR7E37P	0.0362582	0.0318548	0	0	OR7E37P	chr13	42016700	1203	1203	+	Non-Coding Gene	NR_002163	IGV	100506759	olfactory receptor, family 7, subfamily E, member 37 pseudogene	-	-	-	-	-	-	-	0.00207672
C6orf15	0.0383967	0.0337336	0	0	C6orf15	chr6	31079000	1333	1136	-	Protein Gene	NM_014070	IGV	29113	chromosome 6 open reading frame 15	GO:0005575 // GO:0005614	cellular_component // interstitial matrix	GO:0001968 // GO:0003674 // GO:0005540 // GO:0008201 // GO:0043236 // GO:0070052	fibronectin binding // molecular_function // hyaluronic acid binding // heparin binding // laminin binding // collagen V binding	GO:0008150 // GO:0030198	biological_process // extracellular matrix organization	-	0.00207672
LINC00862	0.0307824	0.027044	0	0	LINC00862	chr1	200311672	31249	1417	-	Non-Coding Gene	NR_040064	IGV	554279	long intergenic non-protein coding RNA 862	GO:0016021	integral component of membrane	-	-	-	-	-	0.00207672
MORN3	0.0376672	0.0330927	0	0	MORN3	chr12	122089293	18268	1158	-	Protein Gene	NM_173855	IGV	283385	MORN repeat containing 3	GO:0005634	nucleus	-	-	-	-	-	0.00207672
LINC00900	0.0194466	0.0170849	0	0	LINC00900	chr11	115626051	4868	2243	-	Non-Coding Gene	NR_034148	IGV	283143	long intergenic non-protein coding RNA 900	-	-	-	-	-	-	-	0.00207672
FUT9	0.00340824	0.00299432	0	0	FUT9	chr6	96463845	199644	12798	+	Protein Gene	NM_006581	IGV	10690	fucosyltransferase 9 (alpha (1,3) fucosyltransferase)	GO:0005794 // GO:0016021 // GO:0032580	Golgi apparatus // integral component of membrane // Golgi cisterna membrane	GO:0008417 // GO:0046920	fucosyltransferase activity // alpha-(1->3)-fucosyltransferase activity	GO:0005975 // GO:0006486 // GO:0006486 // GO:0007399 // GO:0036065 // GO:0036065 // GO:0042355	carbohydrate metabolic process // protein glycosylation // protein glycosylation // nervous system development // fucosylation // fucosylation // L-fucose catabolic process	Other types of O-glycan biosynthesis // Glycosphingolipid biosynthesis - lacto and neolacto series // Glycosphingolipid biosynthesis - globo series // Metabolic pathways	0.00207672
DCAF13P3	0.0178985	0.0157248	0	0	DCAF13P3	chr15	51236326	2437	2437	+	Non-Coding Gene	NM_007347 : NM_001252127 : NR_027642	IGV	100132724	DDB1 and CUL4 associated factor 13 pseudogene 3	-	-	-	-	-	-	-	0.00207672
MEGF11	0.00737549	0.00647976	0	0	MEGF11	chr15	66187634	358442	5914	-	Protein Gene	NM_032445	IGV	84465	multiple EGF-like-domains 11	GO:0016021 // GO:0016323	integral component of membrane // basolateral plasma membrane	-	-	GO:0010842 // GO:0034109	retina layer formation // homotypic cell-cell adhesion	-	0.00207672
DTHD1	0.0115393	0.0101379	0	0	DTHD1	chr4	36283237	63171	3780	+	Protein Gene	NM_001136536 : NM_001170700	IGV	401124	death domain containing 1	-	-	-	-	GO:0007165	signal transduction	-	0.00207672
LINC01361	0.0275196	0.0241775	0	0	LINC01361	chr1	83439566	12326	1585	-	Non-Coding Gene	NR_110632 : NR_110633	IGV	101927498	long intergenic non-protein coding RNA 1361	-	-	-	-	-	-	-	0.00207672
CSMD1	0.00304663	0.00267663	0	0	CSMD1	chr8	2792875	2059454	14317	-	Protein Gene	NM_033225	IGV	64478	CUB and Sushi multiple domains 1	GO:0016021	integral component of membrane	-	-	-	-	-	0.00207672
TAS2R50	0.0872373	0.0766426	0	0	TAS2R50	chr12	11138512	1000	1000	-	Protein Gene	NR_037918 : NM_001291315 : NM_001291314 : NM_176890	IGV	259296	taste receptor, type 2, member 50	GO:0005886 // GO:0016021	plasma membrane // integral component of membrane	GO:0033038	bitter taste receptor activity	GO:0001580 // GO:0007186	detection of chemical stimulus involved in sensory perception of bitter taste // G-protein coupled receptor signaling pathway	Taste transduction	0.00207672
PRRX1	0.0107145	0.00941325	0	0	PRRX1	chr1	170633313	75229	4071	+	Protein Gene	NM_022716 : NM_006902	IGV	5396	paired related homeobox 1	GO:0005634 // GO:0005730	nucleus // nucleolus	GO:0003713 // GO:0043565 // GO:0071837	transcription coactivator activity // sequence-specific DNA binding // HMG box domain binding	GO:0000122 // GO:0002053 // GO:0030326 // GO:0042472 // GO:0042474 // GO:0045880 // GO:0048701 // GO:0048844 // GO:0051216 // GO:0060021	negative regulation of transcription from RNA polymerase II promoter // positive regulation of mesenchymal cell proliferation // embryonic limb morphogenesis // inner ear morphogenesis // middle ear morphogenesis // positive regulation of smoothened signaling pathway // embryonic cranial skeleton morphogenesis // artery morphogenesis // cartilage development // palate development	-	0.00207672
PKNOX2	0.023388	0.0205476	0	0	PKNOX2	chr11	125034559	268727	3730	+	Protein Gene	NM_022062	IGV	63876	PBX/knotted 1 homeobox 2	GO:0005634 // GO:0005737 // GO:0015629 // GO:0015630	nucleus // cytoplasm // actin cytoskeleton // microtubule cytoskeleton	GO:0003677 // GO:0003785 // GO:0043565 // GO:0051015	DNA binding // actin monomer binding // sequence-specific DNA binding // actin filament binding	GO:0006357	regulation of transcription from RNA polymerase II promoter	-	0.00207672
RASGRF2	0.00534804	0.00469854	0	0	RASGRF2	chr5	80256508	269474	8156	+	Protein Gene	NM_006909 : NR_002754 : NR_002755	IGV	5924	Ras protein-specific guanine nucleotide-releasing factor 2	GO:0005789 // GO:0005829 // GO:0005886	endoplasmic reticulum membrane // cytosol // plasma membrane	GO:0005089 // GO:0005516	Rho guanyl-nucleotide exchange factor activity // calmodulin binding	GO:0007264 // GO:0007268 // GO:0043065 // GO:0048011 // GO:0051056 // GO:0097190 // GO:2000310	small GTPase mediated signal transduction // synaptic transmission // positive regulation of apoptotic process // neurotrophin TRK receptor signaling pathway // regulation of small GTPase mediated signal transduction // apoptotic signaling pathway // regulation of N-methyl-D-aspartate selective glutamate receptor activity	MAPK signaling pathway // Ras signaling pathway	0.00207672
RAB40AL	0.0847787	0.0744826	0	0	RAB40AL	chrX	102192200	1029	1029	+	Protein Gene	NM_001031834	IGV	282808	RAB40A, member RAS oncogene family-like	GO:0005737 // GO:0005739 // GO:0005886 // GO:0010008	cytoplasm // mitochondrion // plasma membrane // endosome membrane	GO:0003924 // GO:0005525 // GO:0019003	GTPase activity // GTP binding // GDP binding	GO:0006886 // GO:0006904 // GO:0009306 // GO:0016567 // GO:0017157 // GO:0032482 // GO:0072659	intracellular protein transport // vesicle docking involved in exocytosis // protein secretion // protein ubiquitination // regulation of exocytosis // Rab protein signal transduction // protein localization to plasma membrane	-	0.00207672
SOST	0.0379292	0.0333229	0	0	SOST	chr17	41831099	5058	2300	-	Protein Gene	NM_025237	IGV	50964	sclerostin	GO:0005576 // GO:0005578 // GO:0005615 // GO:0005794 // GO:0031012	extracellular region // proteinaceous extracellular matrix // extracellular space // Golgi apparatus // extracellular matrix	GO:0005515 // GO:0008134 // GO:0008201	protein binding // transcription factor binding // heparin binding	GO:0001503 // GO:0009612 // GO:0016055 // GO:0030279 // GO:0030514 // GO:0031333 // GO:0045893 // GO:0071374 // GO:0090090 // GO:0090090 // GO:2000054	ossification // response to mechanical stimulus // Wnt signaling pathway // negative regulation of ossification // negative regulation of BMP signaling pathway // negative regulation of protein complex assembly // positive regulation of transcription, DNA-templated // cellular response to parathyroid hormone stimulus // negative regulation of canonical Wnt signaling pathway // negative regulation…	Wnt signaling pathway	0.00207672
SNHG9	0.187224	0.164486	0	0	SNHG9	chr16	2014997	509	233	+	Non-Coding Gene	NR_003142 : NR_003020	IGV	735301	small nucleolar RNA host gene 9	-	-	-	-	-	-	-	0.00207685
LOC441242	0.246595	0.256188	0.398716	0.416552	LOC441242	chr7	65111924	123874	3415	-	Non-Coding Gene	NR_038378 : NR_103527	IGV	441242	uncharacterized LOC441242	-	-	-	-	-	-	-	0.0020871
QRICH2	0.119897	0.119381	0.0517206	0.0599774	QRICH2	chr17	74270130	33632	5457	-	Protein Gene	NM_032134 : NR_130649	IGV	84074	glutamine rich 2	-	-	-	-	-	-	-	0.00208923
NPTXR	0.255036	0.243833	0.155317	0.159474	NPTXR	chr22	39214456	25562	5815	-	Protein Gene	NM_014293	IGV	23467	neuronal pentraxin receptor	GO:0016021	integral component of membrane	GO:0046872	metal ion binding	-	-	-	0.00209371
AKAP6	0.121781	0.121749	0.10869	0.110286	AKAP6	chr14	32798479	503790	10387	+	Protein Gene	NM_004274	IGV	9472	A kinase (PRKA) anchor protein 6	GO:0005635 // GO:0005737 // GO:0005901 // GO:0014701 // GO:0014704 // GO:0016529 // GO:0030315 // GO:0031965 // GO:0034704 // GO:0048471 // GO:0048471	nuclear envelope // cytoplasm // caveola // junctional sarcoplasmic reticulum membrane // intercalated disc // sarcoplasmic reticulum // T-tubule // nuclear membrane // calcium channel complex // perinuclear region of cytoplasm // perinuclear region of cytoplasm	GO:0005515 // GO:0008179 // GO:0032947 // GO:0034237 // GO:0043495 // GO:0044325 // GO:0051018 // GO:0051018	protein binding // adenylate cyclase binding // protein complex scaffold // protein kinase A regulatory subunit binding // protein anchor // ion channel binding // protein kinase A binding // protein kinase A binding	GO:0001508 // GO:0006605 // GO:0010738 // GO:0010880 // GO:0019933 // GO:0030307 // GO:0030818 // GO:0032514 // GO:0035556 // GO:0051281 // GO:0051533 // GO:0060306 // GO:0060316 // GO:0061051 // GO:0070886 // GO:0071320 // GO:0071345 // GO:1901381 // GO:1902261	action potential // protein targeting // regulation of protein kinase A signaling // regulation of release of sequestered calcium ion into cytosol by sarcoplasmic reticulum // cAMP-mediated signaling // positive regulation of cell growth // negative regulation of cAMP biosynthetic process // positive regulation of protein phosphatase type 2B activity // intracellular signal transduction // positi…	-	0.00210057
CHRNA3	0.0123949	0.0108665	0	0	CHRNA3	chr15	78885395	28243	3555	-	Protein Gene	NR_046313 : NM_001166694 : NM_000743	IGV	1136	cholinergic receptor, nicotinic, alpha 3 (neuronal)	GO:0005886 // GO:0005892 // GO:0014069 // GO:0016021 // GO:0030054 // GO:0030425 // GO:0043025 // GO:0045211	plasma membrane // acetylcholine-gated channel complex // postsynaptic density // integral component of membrane // cell junction // dendrite // neuronal cell body // postsynaptic membrane	GO:0004889 // GO:0004889 // GO:0015276 // GO:0015464 // GO:0042166	acetylcholine-activated cation-selective channel activity // acetylcholine-activated cation-selective channel activity // ligand-gated ion channel activity // acetylcholine receptor activity // acetylcholine binding	GO:0006811 // GO:0006940 // GO:0007165 // GO:0007171 // GO:0007268 // GO:0007271 // GO:0007399 // GO:0007626 // GO:0014056 // GO:0034220 // GO:0035095 // GO:0042391 // GO:0048814 // GO:0060079 // GO:0060084 // GO:0098655 // GO:0098655 // GO:0098655	ion transport // regulation of smooth muscle contraction // signal transduction // activation of transmembrane receptor protein tyrosine kinase activity // synaptic transmission // synaptic transmission, cholinergic // nervous system development // locomotory behavior // regulation of acetylcholine secretion, neurotransmission // ion transmembrane transport // behavioral response to nicotine // r…	Neuroactive ligand-receptor interaction // Cholinergic synapse	0.00214465
EFCAB10	0.0573537	0.05025	0	0	EFCAB10	chr7	105205580	16397	764	-	Non-Coding Gene	NR_027068	IGV	100130771	EF-hand calcium binding domain 10	-	-	GO:0005509	calcium ion binding	-	-	-	0.00216502
LOC100129917	0.102632	0.11271	0.0332047	0.0320879	LOC100129917	chr4	773937	1700	1700	-	Non-Coding Gene	NR_036512 : NR_036511	IGV	100129917	uncharacterized LOC100129917	-	-	-	-	-	-	-	0.00226758
LRRN4	0.0590438	0.0648415	0.0191025	0.0184601	LRRN4	chr20	6021192	13535	2955	-	Protein Gene	NM_152611	IGV	164312	leucine rich repeat neuronal 4	GO:0005887 // GO:0070062	integral component of plasma membrane // extracellular vesicular exosome	-	-	GO:0007616 // GO:0008542	long-term memory // visual learning	-	0.00226758
WTAP	16.949	16.8888	16.4667	16.4506	WTAP	chr6	160148030	29323	3500	+	Protein Gene	NM_001270532 : NM_152858 : NM_004906 : NM_001270533 : NM_152857 : NM_001270531	IGV	9589	Wilms tumor 1 associated protein	GO:0005634 // GO:0005654 // GO:0005730 // GO:0016607 // GO:0031965 // GO:0036396	nucleus // nucleoplasm // nucleolus // nuclear speck // nuclear membrane // MIS complex	-	-	GO:0000381 // GO:0006397 // GO:0007049 // GO:0008380 // GO:0080009	regulation of alternative mRNA splicing, via spliceosome // mRNA processing // cell cycle // RNA splicing // mRNA methylation	-	0.00227606
ST3GAL6	0.686052	0.658881	0.465004	0.454674	ST3GAL6	chr3	98451080	63610	3938	+	Protein Gene	NM_001271148 : NM_001271146 : NM_001271147 : NM_001271142 : NM_006100 : NM_001271145	IGV	10402	ST3 beta-galactoside alpha-2,3-sialyltransferase 6	GO:0000139 // GO:0016021 // GO:0030173 // GO:0070062	Golgi membrane // integral component of membrane // integral component of Golgi membrane // extracellular vesicular exosome	GO:0052798	beta-galactoside alpha-2,3-sialyltransferase activity	GO:0005975 // GO:0006464 // GO:0006488 // GO:0006664 // GO:0009311 // GO:0009405 // GO:0018146 // GO:0018279 // GO:0030203 // GO:0042339 // GO:0043687 // GO:0044267 // GO:0044281 // GO:0071354 // GO:0097503 // GO:0097503	carbohydrate metabolic process // cellular protein modification process // dolichol-linked oligosaccharide biosynthetic process // glycolipid metabolic process // oligosaccharide metabolic process // pathogenesis // keratan sulfate biosynthetic process // protein N-linked glycosylation via asparagine // glycosaminoglycan metabolic process // keratan sulfate metabolic process // post-translational…	Glycosphingolipid biosynthesis - lacto and neolacto series // Metabolic pathways	0.00231996
RALY-AS1	0.908722	0.969438	1.428	1.46115	RALY-AS1	chr20	32580294	1880	672	-	Non-Coding Gene	NR_109885 : NR_109886	IGV	101926888	RALY antisense RNA 1	-	-	-	-	-	-	-	0.00232463
WHSC1L1	4.24929	4.27664	3.97024	3.93728	WHSC1L1	chr8	38132561	107230	7052	-	Protein Gene	NM_023034 : NM_017778	IGV	54904	Wolf-Hirschhorn syndrome candidate 1-like 1	GO:0005634 // GO:0005654 // GO:0005694	nucleus // nucleoplasm // chromosome	GO:0005515 // GO:0008270 // GO:0018024 // GO:0042800 // GO:0046976	protein binding // zinc ion binding // histone-lysine N-methyltransferase activity // histone methyltransferase activity (H3-K4 specific) // histone methyltransferase activity (H3-K27 specific)	GO:0006325 // GO:0006351 // GO:0016571 // GO:0045892 // GO:0051568 // GO:0070734	chromatin organization // transcription, DNA-templated // histone methylation // negative regulation of transcription, DNA-templated // histone H3-K4 methylation // histone H3-K27 methylation	Lysine degradation	0.00238206
KPNB1	144.804	143.853	131.201	132.643	KPNB1	chr17	45727204	33801	4453	+	Protein Gene	NM_002265 : NM_001276453	IGV	3837	karyopherin (importin) beta 1	GO:0005635 // GO:0005643 // GO:0005654 // GO:0005654 // GO:0005737 // GO:0005829 // GO:0016020 // GO:0031965 // GO:0070062 // GO:0071782	nuclear envelope // nuclear pore // nucleoplasm // nucleoplasm // cytoplasm // cytosol // membrane // nuclear membrane // extracellular vesicular exosome // endoplasmic reticulum tubular network	GO:0005515 // GO:0008139 // GO:0008270 // GO:0008536 // GO:0008565 // GO:0019899 // GO:0019904 // GO:0044822	protein binding // nuclear localization sequence binding // zinc ion binding // Ran GTPase binding // protein transporter activity // enzyme binding // protein domain specific binding // poly(A) RNA binding	GO:0000060 // GO:0006309 // GO:0006606 // GO:0006607 // GO:0006610 // GO:0006915 // GO:0006921 // GO:0016032 // GO:0019058 // GO:0019221 // GO:0044281 // GO:0075733	protein import into nucleus, translocation // apoptotic DNA fragmentation // protein import into nucleus // NLS-bearing protein import into nucleus // ribosomal protein import into nucleus // apoptotic process // cellular component disassembly involved in execution phase of apoptosis // viral process // viral life cycle // cytokine-mediated signaling pathway // small molecule metabolic process //…	RNA transport	0.00240778
GOLGA6L10	0.0454259	0.0459795	0.030209	0.0321707	GOLGA6L10	chr15	82632350	385849	4449	-	Protein Gene	NM_001164465 : NR_026811 : NR_103496 : NR_033936 : NR_111943 : NR_111944 : NM_001021	IGV	647042	golgin A6 family-like 10	-	-	-	-	-	-	-	0.00244766
CTSZ	114.717	113.968	120.987	120.482	CTSZ	chr20	57570242	12068	1500	-	Protein Gene	NM_001336	IGV	1522	cathepsin Z	GO:0005615 // GO:0005764 // GO:0005783 // GO:0005886 // GO:0043231 // GO:0070062	extracellular space // lysosome // endoplasmic reticulum // plasma membrane // intracellular membrane-bounded organelle // extracellular vesicular exosome	GO:0008234	cysteine-type peptidase activity	GO:0002003 // GO:0006508 // GO:0044267 // GO:0060441	angiotensin maturation // proteolysis // cellular protein metabolic process // epithelial tube branching involved in lung morphogenesis	Lysosome	0.00248039
HAR1B	0.097363	0.0855387	0.189	0.182643	HAR1B	chr20	61726845	6827	896	-	Non-Coding Gene	NR_003245	IGV	768097	highly accelerated region 1B (non-protein coding)	-	-	-	-	-	-	-	0.0025105
ECSIT	30.4203	31.2533	37.1804	37.6708	ECSIT	chr19	11616731	23257	1819	-	Protein Gene	NM_138783 : NM_001243204 : NM_016581 : NM_001142465 : NM_001142464	IGV	51295	ECSIT signalling integrator	GO:0005634 // GO:0005654 // GO:0005667 // GO:0005737 // GO:0005739	nucleus // nucleoplasm // transcription factor complex // cytoplasm // mitochondrion	GO:0003700 // GO:0004871 // GO:0005515 // GO:0016651	sequence-specific DNA binding transcription factor activity // signal transducer activity // protein binding // oxidoreductase activity, acting on NAD(P)H	GO:0001707 // GO:0030509 // GO:0045087 // GO:0051341 // GO:0055114	mesoderm formation // BMP signaling pathway // innate immune response // regulation of oxidoreductase activity // oxidation-reduction process	MAPK signaling pathway	0.00266896
MAPKAPK5	14.1793	14.3442	13.1259	13.1431	MAPKAPK5	chr12	112280032	51197	2291	+	Protein Gene	NM_139078 : NM_003668	IGV	8550	mitogen-activated protein kinase-activated protein kinase 5	GO:0005654 // GO:0005654 // GO:0005737	nucleoplasm // nucleoplasm // cytoplasm	GO:0002039 // GO:0004674 // GO:0004674 // GO:0004708 // GO:0005515 // GO:0005524 // GO:0051019	p53 binding // protein serine/threonine kinase activity // protein serine/threonine kinase activity // MAP kinase kinase activity // protein binding // ATP binding // mitogen-activated protein kinase binding	GO:0000165 // GO:0000187 // GO:0006417 // GO:0007165 // GO:0007265 // GO:0032007 // GO:0046777 // GO:0090400	MAPK cascade // activation of MAPK activity // regulation of translation // signal transduction // Ras protein signal transduction // negative regulation of TOR signaling // protein autophosphorylation // stress-induced premature senescence	MAPK signaling pathway	0.00268206
ZNF569	1.94553	1.99256	1.58577	1.61309	ZNF569	chr19	37902060	56280	4058	-	Protein Gene	NM_152484	IGV	148266	zinc finger protein 569	GO:0005634	nucleus	GO:0003677 // GO:0046872	DNA binding // metal ion binding	GO:0006351 // GO:0006355	transcription, DNA-templated // regulation of transcription, DNA-templated	-	0.00268458
TST	14.6023	14.0523	18.0205	17.9792	TST	chr22	37406900	9325	1159	-	Protein Gene	NM_003312 : NM_001270483	IGV	7263	thiosulfate sulfurtransferase (rhodanese)	GO:0005615 // GO:0005739 // GO:0005743 // GO:0005759 // GO:0070062	extracellular space // mitochondrion // mitochondrial inner membrane // mitochondrial matrix // extracellular vesicular exosome	GO:0004792 // GO:0008097	thiosulfate sulfurtransferase activity // 5S rRNA binding	GO:0000096 // GO:0000098 // GO:0009440 // GO:0030855 // GO:0034641 // GO:0035928 // GO:0044281 // GO:0051029 // GO:0070221	sulfur amino acid metabolic process // sulfur amino acid catabolic process // cyanate catabolic process // epithelial cell differentiation // cellular nitrogen compound metabolic process // rRNA import into mitochondrion // small molecule metabolic process // rRNA transport // sulfide oxidation, using sulfide:quinone oxidoreductase	Cysteine and methionine metabolism // Sulfur metabolism // Metabolic pathways // Sulfur relay system	0.00279578
CCDC53	27.3745	27.7122	31.2549	30.8487	CCDC53	chr12	102406618	49285	1015	-	Protein Gene	NM_016053 : NM_001301107	IGV	51019	coiled-coil domain containing 53	GO:0005769 // GO:0015629 // GO:0043231 // GO:0071203	early endosome // actin cytoskeleton // intracellular membrane-bounded organelle // WASH complex	GO:0005515	protein binding	GO:0008150 // GO:0015031	biological_process // protein transport	-	0.00281029
RPL10	506.653	505.611	545.986	540.34	RPL10	chrX	153626406	4275	2585	+	Protein Gene	NM_001256577 : NM_006013 : NM_001303625 : NM_001256580 : NM_001303624 : NM_001303626 : NR_000011	IGV	6134	ribosomal protein L10	GO:0005783 // GO:0005829 // GO:0016020 // GO:0022625	endoplasmic reticulum // cytosol // membrane // cytosolic large ribosomal subunit	GO:0003735 // GO:0003735 // GO:0005515 // GO:0044822	structural constituent of ribosome // structural constituent of ribosome // protein binding // poly(A) RNA binding	GO:0000184 // GO:0006412 // GO:0006412 // GO:0006412 // GO:0006413 // GO:0006414 // GO:0006415 // GO:0006614 // GO:0010467 // GO:0016032 // GO:0019058 // GO:0019083 // GO:0044267	nuclear-transcribed mRNA catabolic process, nonsense-mediated decay // translation // translation // translation // translational initiation // translational elongation // translational termination // SRP-dependent cotranslational protein targeting to membrane // gene expression // viral process // viral life cycle // viral transcription // cellular protein metabolic process	Ribosome	0.00297755
BTBD2	37.4013	37.687	40.7512	41.2107	BTBD2	chr19	1985447	30256	2618	-	Protein Gene	NM_017797	IGV	55643	BTB (POZ) domain containing 2	GO:0000932	cytoplasmic mRNA processing body	GO:0005515	protein binding	-	-	-	0.0030707
ASPHD1	11.9818	12.3805	15.315	15.6488	ASPHD1	chr16	29912147	5231	1478	+	Protein Gene	NM_181718	IGV	253982	aspartate beta-hydroxylase domain containing 1	GO:0016021	integral component of membrane	GO:0051213	dioxygenase activity	GO:0018193 // GO:0055114	peptidyl-amino acid modification // oxidation-reduction process	-	0.00307353
FAM106B	0.0123987	0.0145239	0	0	FAM106B	chr17	20320605	1759	1759	+	Non-Coding Gene	NR_126160	IGV	100996259	family with sequence similarity 106, member B	-	-	-	-	-	-	-	0.00308674
AMPD1	0.126904	0.111492	0.0234613	0.0226723	AMPD1	chr1	115215720	22520	2406	-	Protein Gene	NM_000036 : NM_001172626	IGV	270	adenosine monophosphate deaminase 1	GO:0005829	cytosol	GO:0003876 // GO:0032036 // GO:0046872	AMP deaminase activity // myosin heavy chain binding // metal ion binding	GO:0006144 // GO:0010033 // GO:0032264 // GO:0043101 // GO:0044281 // GO:0055086	purine nucleobase metabolic process // response to organic substance // IMP salvage // purine-containing compound salvage // small molecule metabolic process // nucleobase-containing small molecule metabolic process	Purine metabolism // Metabolic pathways	0.00319053
TGOLN2	15.0771	14.8447	13.4793	13.3996	TGOLN2	chr2	85545141	10279	6424	-	Protein Gene	NM_001206840 : NM_006464 : NM_001206841 : NM_001206844	IGV	10618	trans-golgi network protein 2	GO:0005654 // GO:0005794 // GO:0005802 // GO:0005886 // GO:0016021 // GO:0030133	nucleoplasm // Golgi apparatus // trans-Golgi network // plasma membrane // integral component of membrane // transport vesicle	GO:0005515	protein binding	-	-	-	0.00322667
UBQLN1	43.65	42.9506	38.747	38.9424	UBQLN1	chr9	86274878	48291	4168	-	Protein Gene	NM_013438 : NM_053067	IGV	29979	ubiquilin 1	GO:0000502 // GO:0005654 // GO:0005737 // GO:0005737 // GO:0005783 // GO:0043234 // GO:0048471 // GO:0048471	proteasome complex // nucleoplasm // cytoplasm // cytoplasm // endoplasmic reticulum // protein complex // perinuclear region of cytoplasm // perinuclear region of cytoplasm	GO:0005515 // GO:0019900 // GO:0019904	protein binding // kinase binding // protein domain specific binding	GO:0031396 // GO:0034976 // GO:0071456 // GO:1902175	regulation of protein ubiquitination // response to endoplasmic reticulum stress // cellular response to hypoxia // regulation of oxidative stress-induced intrinsic apoptotic signaling pathway	Protein processing in endoplasmic reticulum	0.00328794
RNGTT	6.71056	6.81479	6.03465	5.96705	RNGTT	chr6	89319616	353733	4836	-	Protein Gene	NM_001286428 : NM_001286426 : NM_003800	IGV	8732	RNA guanylyltransferase and 5'-phosphatase	GO:0005634 // GO:0005654	nucleus // nucleoplasm	GO:0004484 // GO:0004651 // GO:0004725 // GO:0005525 // GO:0008138 // GO:0008192 // GO:0050355	mRNA guanylyltransferase activity // polynucleotide 5'-phosphatase activity // protein tyrosine phosphatase activity // GTP binding // protein tyrosine/serine/threonine phosphatase activity // RNA guanylyltransferase activity // triphosphatase activity	GO:0006366 // GO:0006370 // GO:0006370 // GO:0006396 // GO:0010467 // GO:0016032 // GO:0035335 // GO:0098507 // GO:0098507	transcription from RNA polymerase II promoter // 7-methylguanosine mRNA capping // 7-methylguanosine mRNA capping // RNA processing // gene expression // viral process // peptidyl-tyrosine dephosphorylation // polynucleotide 5' dephosphorylation // polynucleotide 5' dephosphorylation	mRNA surveillance pathway	0.00329146
ATL1	1.35425	1.3336	1.52146	1.54473	ATL1	chr14	50999800	99985	2931	+	Protein Gene	NM_001127713 : NM_015915 : NM_181598	IGV	51062	atlastin GTPase 1	GO:0000137 // GO:0000139 // GO:0005783 // GO:0005789 // GO:0005794 // GO:0016021 // GO:0030424	Golgi cis cisterna // Golgi membrane // endoplasmic reticulum // endoplasmic reticulum membrane // Golgi apparatus // integral component of membrane // axon	GO:0003924 // GO:0005515 // GO:0005525 // GO:0042802 // GO:0042802	GTPase activity // protein binding // GTP binding // identical protein binding // identical protein binding	GO:0007029 // GO:0007409 // GO:0008152 // GO:0008152 // GO:0051260	endoplasmic reticulum organization // axonogenesis // metabolic process // metabolic process // protein homooligomerization	-	0.00334758
RAB23	5.30888	5.29525	4.50087	4.62339	RAB23	chr6	57051791	35322	4979	-	Protein Gene	NM_183227 : NM_001278668 : NM_016277 : NM_001278667 : NM_001278666 : NR_103822	IGV	51715	RAB23, member RAS oncogene family	GO:0005737 // GO:0005776 // GO:0005886 // GO:0010008 // GO:0030670 // GO:0045335 // GO:0070062	cytoplasm // autophagic vacuole // plasma membrane // endosome membrane // phagocytic vesicle membrane // phagocytic vesicle // extracellular vesicular exosome	GO:0003924 // GO:0005515 // GO:0005525 // GO:0019003	GTPase activity // protein binding // GTP binding // GDP binding	GO:0000045 // GO:0006968 // GO:0008589 // GO:0015031 // GO:0021513 // GO:0032482 // GO:0042384 // GO:0042733 // GO:0042992 // GO:0045861 // GO:0097094	autophagic vacuole assembly // cellular defense response // regulation of smoothened signaling pathway // protein transport // spinal cord dorsal/ventral patterning // Rab protein signal transduction // cilium assembly // embryonic digit morphogenesis // negative regulation of transcription factor import into nucleus // negative regulation of proteolysis // craniofacial suture morphogenesis	Hedgehog signaling pathway	0.00343402
PEF1	27.0329	26.8958	27.9312	28.0375	PEF1	chr1	32095463	15376	2217	-	Protein Gene	NR_033688 : NR_033686 : NM_012392	IGV	553115	penta-EF-hand domain containing 1	GO:0005737 // GO:0016020 // GO:0070062	cytoplasm // membrane // extracellular vesicular exosome	GO:0004198 // GO:0005509 // GO:0005515 // GO:0044822 // GO:0046982 // GO:0046983	calcium-dependent cysteine-type endopeptidase activity // calcium ion binding // protein binding // poly(A) RNA binding // protein heterodimerization activity // protein dimerization activity	GO:0006508 // GO:0051592	proteolysis // response to calcium ion	-	0.00357932
HDHD3	7.09565	7.11354	8.81647	8.54717	HDHD3	chr9	116135696	3594	2004	-	Protein Gene	NM_031219 : NM_001304511 : NM_001304510 : NM_001304509	IGV	81932	haloacid dehalogenase-like hydrolase domain containing 3	GO:0005739	mitochondrion	GO:0005515 // GO:0016787	protein binding // hydrolase activity	GO:0008152	metabolic process	-	0.00362044
USP37	1.59117	1.57446	1.32827	1.36509	USP37	chr2	219314974	118111	8032	-	Protein Gene	NM_020935	IGV	57695	ubiquitin specific peptidase 37	GO:0005634	nucleus	GO:0004197 // GO:0004843 // GO:0005515 // GO:0019901	cysteine-type endopeptidase activity // ubiquitin-specific protease activity // protein binding // protein kinase binding	GO:0000082 // GO:0007067 // GO:0016579 // GO:0035871 // GO:0043161 // GO:0051301 // GO:0061136 // GO:0071108	G1/S transition of mitotic cell cycle // mitotic nuclear division // protein deubiquitination // protein K11-linked deubiquitination // proteasome-mediated ubiquitin-dependent protein catabolic process // cell division // regulation of proteasomal protein catabolic process // protein K48-linked deubiquitination	-	0.00362642
PTPRA	8.14983	8.16534	8.28003	8.29652	PTPRA	chr20	2844841	174475	3975	+	Protein Gene	NM_080413 : NM_022575 : NM_002836 : NM_080840 : NM_080841	IGV	5786	protein tyrosine phosphatase, receptor type, A	GO:0005886 // GO:0005887 // GO:0043235 // GO:0070062	plasma membrane // integral component of plasma membrane // receptor complex // extracellular vesicular exosome	GO:0004725 // GO:0005001 // GO:0005515	protein tyrosine phosphatase activity // transmembrane receptor protein tyrosine phosphatase activity // protein binding	GO:0006468 // GO:0007411 // GO:0008286 // GO:0035335 // GO:0035335	protein phosphorylation // axon guidance // insulin receptor signaling pathway // peptidyl-tyrosine dephosphorylation // peptidyl-tyrosine dephosphorylation	-	0.00370966
CCDC92	1.27782	1.27434	1.56427	1.61964	CCDC92	chr12	124420956	36577	2526	-	Protein Gene	NM_001304960 : NM_001304959 : NM_001304961 : NM_001304957 : NM_001304958 : NM_025140	IGV	80212	coiled-coil domain containing 92	GO:0005814	centriole	GO:0005515	protein binding	-	-	-	0.00381145
GON4L	4.49475	4.47359	4.27162	4.23704	GON4L	chr1	155719449	109743	8462	-	Protein Gene	NM_001282858 : NM_001282860 : NM_001282856 : NM_001282861 : NM_032292	IGV	54856	gon-4-like (C. elegans)	GO:0005634	nucleus	GO:0003677 // GO:0003682	DNA binding // chromatin binding	GO:0006355	regulation of transcription, DNA-templated	-	0.00384319
IFIH1	6.56703	6.59978	5.33119	5.09128	IFIH1	chr2	163123589	51630	3600	-	Protein Gene	NM_022168	IGV	64135	interferon induced with helicase C domain 1	GO:0005634 // GO:0005829	nucleus // cytosol	GO:0003677 // GO:0003725 // GO:0003725 // GO:0003727 // GO:0004386 // GO:0005515 // GO:0005524 // GO:0008270 // GO:0043021	DNA binding // double-stranded RNA binding // double-stranded RNA binding // single-stranded RNA binding // helicase activity // protein binding // ATP binding // zinc ion binding // ribonucleoprotein complex binding	GO:0009597 // GO:0009615 // GO:0016032 // GO:0016925 // GO:0032480 // GO:0032727 // GO:0032727 // GO:0032728 // GO:0032728 // GO:0034344 // GO:0039528 // GO:0042981 // GO:0045087	detection of virus // response to virus // viral process // protein sumoylation // negative regulation of type I interferon production // positive regulation of interferon-alpha production // positive regulation of interferon-alpha production // positive regulation of interferon-beta production // positive regulation of interferon-beta production // regulation of type III interferon production //…	RIG-I-like receptor signaling pathway // Hepatitis B // Measles // Influenza A // Herpes simplex infection	0.00384751
BEST1	0.0387148	0.0340138	0.0668073	0.0645578	BEST1	chr11	61717356	14580	3380	+	Protein Gene	NM_001139443 : NM_004183 : NM_001300786 : NM_001300787	IGV	7439	bestrophin 1	GO:0005829 // GO:0005886 // GO:0016020 // GO:0016021 // GO:0016323 // GO:0034707	cytosol // plasma membrane // membrane // integral component of membrane // basolateral plasma membrane // chloride channel complex	GO:0005254 // GO:0005254	chloride channel activity // chloride channel activity	GO:0006821 // GO:0007601 // GO:0030321 // GO:0034220 // GO:0050908 // GO:0051924 // GO:0055085 // GO:1902476 // GO:1902476	chloride transport // visual perception // transepithelial chloride transport // ion transmembrane transport // detection of light stimulus involved in visual perception // regulation of calcium ion transport // transmembrane transport // chloride transmembrane transport // chloride transmembrane transport	-	0.00390342
C9orf84	0.0402906	0.0353975	0.0104282	0.0100775	C9orf84	chr9	114448799	108490	5413	-	Protein Gene	NM_001080551 : NM_173521 : NR_109816	IGV	158401	chromosome 9 open reading frame 84	-	-	-	-	-	-	-	0.00390532
PSMB5	66.0579	65.0593	71.1811	71.4133	PSMB5	chr14	23495060	9370	1454	-	Protein Gene	NM_001144932 : NM_002797 : NM_001130725	IGV	5693	proteasome (prosome, macropain) subunit, beta type, 5	GO:0000502 // GO:0005634 // GO:0005654 // GO:0005654 // GO:0005813 // GO:0005829 // GO:0005839 // GO:0070062	proteasome complex // nucleus // nucleoplasm // nucleoplasm // centrosome // cytosol // proteasome core complex // extracellular vesicular exosome	GO:0004298 // GO:0005515	threonine-type endopeptidase activity // protein binding	GO:0000082 // GO:0000209 // GO:0000278 // GO:0002474 // GO:0002479 // GO:0006521 // GO:0006915 // GO:0006977 // GO:0006979 // GO:0010467 // GO:0016032 // GO:0031145 // GO:0034641 // GO:0042590 // GO:0042981 // GO:0043066 // GO:0044281 // GO:0051436 // GO:0051437 // GO:0051439 // GO:0090090 // GO:0090263	G1/S transition of mitotic cell cycle // protein polyubiquitination // mitotic cell cycle // antigen processing and presentation of peptide antigen via MHC class I // antigen processing and presentation of exogenous peptide antigen via MHC class I, TAP-dependent // regulation of cellular amino acid metabolic process // apoptotic process // DNA damage response, signal transduction by p53 class med…	Proteasome	0.00394315
ADCK2	11.0338	10.8772	12.6077	12.3798	ADCK2	chr7	140372953	21956	2364	+	Protein Gene	NM_052853	IGV	90956	aarF domain containing kinase 2	GO:0005739 // GO:0016021	mitochondrion // integral component of membrane	GO:0004674 // GO:0005524	protein serine/threonine kinase activity // ATP binding	GO:0006468	protein phosphorylation	-	0.00399166
SSNA1	54.7898	54.4888	62.9865	61.6217	SSNA1	chr9	140083054	1769	941	+	Protein Gene	NM_003731	IGV	8636	Sjogren syndrome nuclear autoantigen 1	GO:0005634 // GO:0005813 // GO:0005829 // GO:0036064	nucleus // centrosome // cytosol // ciliary basal body	GO:0042802	identical protein binding	GO:0000086 // GO:0000278 // GO:0006996 // GO:0042073 // GO:0060830	G2/M transition of mitotic cell cycle // mitotic cell cycle // organelle organization // intraciliary transport // ciliary receptor clustering involved in smoothened signaling pathway	-	0.00410472
GOLGA1	5.59305	5.47111	4.74061	4.64821	GOLGA1	chr9	127640573	62814	4882	-	Protein Gene	NM_002077	IGV	2800	golgin A1	GO:0005794 // GO:0005802 // GO:0032580 // GO:0043231 // GO:0048471	Golgi apparatus // trans-Golgi network // Golgi cisterna membrane // intracellular membrane-bounded organelle // perinuclear region of cytoplasm	-	-	GO:0000042	protein targeting to Golgi	-	0.00411813
CD74	13.7265	13.2221	16.2863	16.2253	CD74	chr5	149781200	11300	1681	-	Protein Gene	NM_004355 : NM_001025159 : NM_001025158	IGV	972	CD74 molecule, major histocompatibility complex, class II invariant chain	GO:0000139 // GO:0005622 // GO:0005765 // GO:0005771 // GO:0005773 // GO:0005886 // GO:0009897 // GO:0009986 // GO:0012507 // GO:0016020 // GO:0016021 // GO:0030658 // GO:0030666 // GO:0030669 // GO:0032588 // GO:0035692 // GO:0035693 // GO:0042613 // GO:0043202 // GO:0070062 // GO:0071556	Golgi membrane // intracellular // lysosomal membrane // multivesicular body // vacuole // plasma membrane // external side of plasma membrane // cell surface // ER to Golgi transport vesicle membrane // membrane // integral component of membrane // transport vesicle membrane // endocytic vesicle membrane // clathrin-coated endocytic vesicle membrane // trans-Golgi network membrane // macrophage …	GO:0001540 // GO:0004896 // GO:0005515 // GO:0019955 // GO:0023026 // GO:0035718 // GO:0042289 // GO:0042289 // GO:0042658 // GO:0042802 // GO:0044183 // GO:0050998	beta-amyloid binding // cytokine receptor activity // protein binding // cytokine binding // MHC class II protein complex binding // macrophage migration inhibitory factor binding // MHC class II protein binding // MHC class II protein binding // MHC class II protein binding, via antigen binding groove // identical protein binding // protein binding involved in protein folding // nitric-oxide syn…	GO:0000187 // GO:0001516 // GO:0001961 // GO:0002606 // GO:0002792 // GO:0002830 // GO:0002906 // GO:0006461 // GO:0006886 // GO:0006952 // GO:0007165 // GO:0008283 // GO:0016064 // GO:0019883 // GO:0019886 // GO:0030890 // GO:0035691 // GO:0043030 // GO:0043066 // GO:0043518 // GO:0045058 // GO:0045059 // GO:0045060 // GO:0045581 // GO:0045582 // GO:0048146 // GO:0050731 // GO:0051085 // GO:0060…	activation of MAPK activity // prostaglandin biosynthetic process // positive regulation of cytokine-mediated signaling pathway // positive regulation of dendritic cell antigen processing and presentation // negative regulation of peptide secretion // positive regulation of type 2 immune response // negative regulation of mature B cell apoptotic process // protein complex assembly // intracellula…	Antigen processing and presentation // Tuberculosis // Herpes simplex infection	0.00411918
SMIM8	1.37818	1.42309	1.04233	1.08562	SMIM8	chr6	88032306	19741	2437	+	Protein Gene	NM_001042493 : NM_020425 : NM_001287445	IGV	57150	small integral membrane protein 8	GO:0016021	integral component of membrane	-	-	-	-	-	0.00423634
PSMB6	172.874	171.128	182.161	181.602	PSMB6	chr17	4699439	2360	872	+	Protein Gene	NM_001270481 : NM_002798	IGV	5694	proteasome (prosome, macropain) subunit, beta type, 6	GO:0000502 // GO:0005634 // GO:0005654 // GO:0005654 // GO:0005737 // GO:0005794 // GO:0005829 // GO:0005839 // GO:0070062	proteasome complex // nucleus // nucleoplasm // nucleoplasm // cytoplasm // Golgi apparatus // cytosol // proteasome core complex // extracellular vesicular exosome	GO:0004175 // GO:0004298	endopeptidase activity // threonine-type endopeptidase activity	GO:0000082 // GO:0000209 // GO:0000278 // GO:0002474 // GO:0002479 // GO:0006521 // GO:0006915 // GO:0006977 // GO:0010467 // GO:0016032 // GO:0031145 // GO:0034641 // GO:0042590 // GO:0042981 // GO:0043066 // GO:0044281 // GO:0051436 // GO:0051437 // GO:0051439 // GO:0090090 // GO:0090263	G1/S transition of mitotic cell cycle // protein polyubiquitination // mitotic cell cycle // antigen processing and presentation of peptide antigen via MHC class I // antigen processing and presentation of exogenous peptide antigen via MHC class I, TAP-dependent // regulation of cellular amino acid metabolic process // apoptotic process // DNA damage response, signal transduction by p53 class med…	Proteasome	0.00424957
HIPK2	4.07107	3.98944	3.54445	3.57572	HIPK2	chr7	139246316	231378	15225	-	Protein Gene	NM_022740 : NM_001113239	IGV	28996	homeodomain interacting protein kinase 2	GO:0005634 // GO:0005737 // GO:0016604 // GO:0016604 // GO:0016605 // GO:0090575	nucleus // cytoplasm // nuclear body // nuclear body // PML body // RNA polymerase II transcription factor complex	GO:0001102 // GO:0001105 // GO:0003714 // GO:0004672 // GO:0004674 // GO:0005515 // GO:0005524 // GO:0046332 // GO:0046790	RNA polymerase II activating transcription factor binding // RNA polymerase II transcription coactivator activity // transcription corepressor activity // protein kinase activity // protein serine/threonine kinase activity // protein binding // ATP binding // SMAD binding // virion binding	GO:0000122 // GO:0001654 // GO:0001934 // GO:0006351 // GO:0006468 // GO:0006978 // GO:0007179 // GO:0007224 // GO:0007628 // GO:0008284 // GO:0009952 // GO:0010842 // GO:0018105 // GO:0018107 // GO:0019048 // GO:0030182 // GO:0030218 // GO:0030511 // GO:0030514 // GO:0030578 // GO:0032092 // GO:0042771 // GO:0043388 // GO:0043524 // GO:0045766 // GO:0045893 // GO:0045944 // GO:0046330 // GO:0048…	negative regulation of transcription from RNA polymerase II promoter // eye development // positive regulation of protein phosphorylation // transcription, DNA-templated // protein phosphorylation // DNA damage response, signal transduction by p53 class mediator resulting in transcription of p21 class mediator // transforming growth factor beta receptor signaling pathway // smoothened signaling p…	-	0.00426545
OAS1	6.55705	6.45432	4.59757	4.90918	OAS1	chr12	113344739	12974	1989	+	Protein Gene	NM_002534 : NM_016816 : NM_001032409	IGV	4938	2'-5'-oligoadenylate synthetase 1, 40/46kDa	GO:0005576 // GO:0005634 // GO:0005634 // GO:0005737 // GO:0005739 // GO:0005783 // GO:0005829	extracellular region // nucleus // nucleus // cytoplasm // mitochondrion // endoplasmic reticulum // cytosol	GO:0001730 // GO:0003725 // GO:0005515 // GO:0005524 // GO:0008270 // GO:0046872	2'-5'-oligoadenylate synthetase activity // double-stranded RNA binding // protein binding // ATP binding // zinc ion binding // metal ion binding	GO:0006006 // GO:0006164 // GO:0009615 // GO:0019221 // GO:0035457 // GO:0042593 // GO:0045071 // GO:0051259 // GO:0051607 // GO:0051607 // GO:0060333 // GO:0060337 // GO:0060700	glucose metabolic process // purine nucleotide biosynthetic process // response to virus // cytokine-mediated signaling pathway // cellular response to interferon-alpha // glucose homeostasis // negative regulation of viral genome replication // protein oligomerization // defense response to virus // defense response to virus // interferon-gamma-mediated signaling pathway // type I interferon sig…	Hepatitis C // Measles // Influenza A // Herpes simplex infection	0.00432561
REC8	0.355708	0.361677	0.266874	0.281632	REC8	chr14	24641234	8230	2331	+	Protein Gene	NM_005132 : NM_001048205	IGV	9985	REC8 meiotic recombination protein	GO:0000778 // GO:0000800 // GO:0001673 // GO:0005634 // GO:0034991	condensed nuclear chromosome kinetochore // lateral element // male germ cell nucleus // nucleus // nuclear meiotic cohesin complex	-	-	GO:0000724 // GO:0001556 // GO:0007062 // GO:0007126 // GO:0007131 // GO:0007141 // GO:0007283 // GO:0007286 // GO:0009566 // GO:0030999 // GO:0072520	double-strand break repair via homologous recombination // oocyte maturation // sister chromatid cohesion // meiotic nuclear division // reciprocal meiotic recombination // male meiosis I // spermatogenesis // spermatid development // fertilization // linear element assembly // seminiferous tubule development	Oocyte meiosis	0.00438456
RPP38	8.29517	8.05002	9.45902	9.45327	RPP38	chr10	15139179	7078	1659	+	Protein Gene	NM_001097590 : NM_183005 : NM_001265601 : NM_006414	IGV	10557	ribonuclease P/MRP 38kDa subunit	GO:0005634 // GO:0005655	nucleus // nucleolar ribonuclease P complex	GO:0004526 // GO:0005515	ribonuclease P activity // protein binding	GO:0008033 // GO:0090501 // GO:0090502 // GO:0090502	tRNA processing // RNA phosphodiester bond hydrolysis // RNA phosphodiester bond hydrolysis, endonucleolytic // RNA phosphodiester bond hydrolysis, endonucleolytic	Ribosome biogenesis in eukaryotes // RNA transport	0.0045007
DUSP13	0	0.0209063	0.123181	0.119039	DUSP13	chr10	76854190	14781	1833	-	Protein Gene	NM_001007271 : NM_001007272 : NM_001007273 : NM_016364	IGV	51207	dual specificity phosphatase 13	GO:0005737	cytoplasm	GO:0004725 // GO:0008138 // GO:0008138	protein tyrosine phosphatase activity // protein tyrosine/serine/threonine phosphatase activity // protein tyrosine/serine/threonine phosphatase activity	GO:0006470 // GO:0007126 // GO:0007283 // GO:0035335	protein dephosphorylation // meiotic nuclear division // spermatogenesis // peptidyl-tyrosine dephosphorylation	-	0.00457348
NHSL1	3.20791	3.11923	2.6523	2.59792	NHSL1	chr6	138743181	150488	7832	-	Protein Gene	NM_001144060 : NM_020464 : NR_036099	IGV	57224	NHS-like 1	-	-	-	-	-	-	-	0.00460049
CNTNAP3	0.86823	0.845722	1.01654	0.998004	CNTNAP3	chr9	39072764	215537	5229	-	Protein Gene	NM_033655	IGV	79937	contactin associated protein-like 3	GO:0005576 // GO:0005886 // GO:0016021	extracellular region // plasma membrane // integral component of membrane	-	-	GO:0007155 // GO:0008037	cell adhesion // cell recognition	-	0.00464
FTX	0.185139	0.195185	0.263551	0.254688	FTX	chrX	73247971	265439	2356	-	Non-Coding Gene	NR_028379 : NR_030398 : NR_030620 : NR_030258 : NR_030785	IGV	100302692	FTX transcript, XIST regulator (non-protein coding)	-	-	-	-	-	-	-	0.00465279
PEMT	3.51986	3.60778	5.09103	4.8335	PEMT	chr17	17408877	86141	1264	-	Protein Gene	NM_148173 : NM_007169 : NM_001267551 : NM_001267552 : NM_148172	IGV	10400	phosphatidylethanolamine N-methyltransferase	GO:0005789 // GO:0016021 // GO:0031966	endoplasmic reticulum membrane // integral component of membrane // mitochondrial membrane	GO:0000773 // GO:0004608 // GO:0080101	phosphatidyl-N-methylethanolamine N-methyltransferase activity // phosphatidylethanolamine N-methyltransferase activity // phosphatidyl-N-dimethylethanolamine N-methyltransferase activity	GO:0006629 // GO:0006644 // GO:0006656 // GO:0006656 // GO:0008283 // GO:0032259 // GO:0044281 // GO:0046474	lipid metabolic process // phospholipid metabolic process // phosphatidylcholine biosynthetic process // phosphatidylcholine biosynthetic process // cell proliferation // methylation // small molecule metabolic process // glycerophospholipid biosynthetic process	Glycerophospholipid metabolism // Metabolic pathways	0.00466726
RPP14	5.33413	5.28276	4.61248	4.47251	RPP14	chr3	58291972	13949	3598	+	Protein Gene	NR_049756 : NR_049757 : NR_049755 : NR_049758 : NM_001098783 : NM_007042	IGV	11102	ribonuclease P/MRP 14kDa subunit	GO:0005634	nucleus	GO:0003723 // GO:0004526	RNA binding // ribonuclease P activity	GO:0008033 // GO:0090502	tRNA processing // RNA phosphodiester bond hydrolysis, endonucleolytic	RNA transport	0.00466999
AKR1A1	40.3196	41.4986	47.1054	47.5064	AKR1A1	chr1	46016455	19269	1580	+	Protein Gene	NM_006066 : NM_001202414 : NM_001202413 : NM_153326	IGV	10327	aldo-keto reductase family 1, member A1 (aldehyde reductase)	GO:0005615 // GO:0005829 // GO:0016324 // GO:0070062	extracellular space // cytosol // apical plasma membrane // extracellular vesicular exosome	GO:0004032 // GO:0009055 // GO:0047939	alditol:NADP+ 1-oxidoreductase activity // electron carrier activity // L-glucuronate reductase activity	GO:0006006 // GO:0006081 // GO:0019853 // GO:0042840 // GO:0046185 // GO:0055114	glucose metabolic process // cellular aldehyde metabolic process // L-ascorbic acid biosynthetic process // D-glucuronate catabolic process // aldehyde catabolic process // oxidation-reduction process	Glycolysis / Gluconeogenesis // Pentose and glucuronate interconversions // Glycerolipid metabolism // Metabolic pathways // Degradation of aromatic compounds	0.00467091
AMPD2	10.7858	10.7287	11.4859	11.6312	AMPD2	chr1	110162435	12243	4772	+	Protein Gene	NM_139156 : NM_001257360 : NM_004037 : NM_001257361 : NM_203404	IGV	271	adenosine monophosphate deaminase 2	GO:0005575 // GO:0005829	cellular_component // cytosol	GO:0003876 // GO:0003876 // GO:0046872	AMP deaminase activity // AMP deaminase activity // metal ion binding	GO:0006144 // GO:0006188 // GO:0032264 // GO:0043101 // GO:0044281 // GO:0052652 // GO:0055086 // GO:0097009	purine nucleobase metabolic process // IMP biosynthetic process // IMP salvage // purine-containing compound salvage // small molecule metabolic process // cyclic purine nucleotide metabolic process // nucleobase-containing small molecule metabolic process // energy homeostasis	Purine metabolism // Metabolic pathways	0.00467642
LHFPL2	2.74075	2.7725	2.59582	2.59502	LHFPL2	chr5	77781038	163611	5045	-	Protein Gene	NM_005779	IGV	10184	lipoma HMGIC fusion partner-like 2	GO:0005575 // GO:0016021	cellular_component // integral component of membrane	GO:0003674	molecular_function	GO:0008150	biological_process	-	0.00478203
UCN2	0.763693	0.748363	0.950302	0.918341	UCN2	chr3	48599151	2051	1485	-	Protein Gene	NM_033199	IGV	90226	urocortin 2	GO:0005576 // GO:0005615	extracellular region // extracellular space	GO:0001664 // GO:0005102 // GO:0005179 // GO:0042562 // GO:0051431	G-protein coupled receptor binding // receptor binding // hormone activity // hormone binding // corticotropin-releasing hormone receptor 2 binding	GO:0006171 // GO:0006950 // GO:0007189 // GO:0007586 // GO:0008283 // GO:0010629 // GO:0031669 // GO:0033685 // GO:0035902 // GO:0046882 // GO:0071385 // GO:0071456	cAMP biosynthetic process // response to stress // adenylate cyclase-activating G-protein coupled receptor signaling pathway // digestion // cell proliferation // negative regulation of gene expression // cellular response to nutrient levels // negative regulation of luteinizing hormone secretion // response to immobilization stress // negative regulation of follicle-stimulating hormone secretion…	-	0.00486887
ZBTB7A	9.28161	9.33225	8.54154	8.6719	ZBTB7A	chr19	4045216	21601	4441	-	Protein Gene	NM_015898	IGV	51341	zinc finger and BTB domain containing 7A	GO:0005634	nucleus	GO:0003677 // GO:0005515 // GO:0035035 // GO:0046872	DNA binding // protein binding // histone acetyltransferase binding // metal ion binding	GO:0000122 // GO:0006351 // GO:0007275 // GO:0030154 // GO:0045892	negative regulation of transcription from RNA polymerase II promoter // transcription, DNA-templated // multicellular organismal development // cell differentiation // negative regulation of transcription, DNA-templated	-	0.00491288
YBX3P1	0.136463	0.152588	0.0642183	0.0620585	YBX3P1	chr16	31579088	1758	1758	-	Non-Coding Gene	NR_027011	IGV	440359	Y box binding protein 3 pseudogene 1	-	-	-	-	-	-	-	0.00492089
FGF19	0.163289	0.161391	0.0264146	0.0510524	FGF19	chr11	69513006	6101	2137	-	Protein Gene	NM_005117	IGV	9965	fibroblast growth factor 19	GO:0005576	extracellular region	GO:0005104 // GO:0005515 // GO:0008083	fibroblast growth factor receptor binding // protein binding // growth factor activity	GO:0001755 // GO:0001934 // GO:0007173 // GO:0007399 // GO:0007507 // GO:0008284 // GO:0008286 // GO:0008543 // GO:0008543 // GO:0008543 // GO:0010629 // GO:0038095 // GO:0045087 // GO:0046326 // GO:0046330 // GO:0048011 // GO:0048015 // GO:0070374 // GO:0070858	neural crest cell migration // positive regulation of protein phosphorylation // epidermal growth factor receptor signaling pathway // nervous system development // heart development // positive regulation of cell proliferation // insulin receptor signaling pathway // fibroblast growth factor receptor signaling pathway // fibroblast growth factor receptor signaling pathway // fibroblast growth fa…	MAPK signaling pathway // Ras signaling pathway // Rap1 signaling pathway // PI3K-Akt signaling pathway // Regulation of actin cytoskeleton // Pathways in cancer // Melanoma	0.00492212
CTSA	62.1454	63.2897	68.3869	68.4764	CTSA	chr20	44519591	7868	2286	+	Protein Gene	NM_001167594 : NM_000308 : NM_001127695	IGV	5476	cathepsin A	GO:0005654 // GO:0005764 // GO:0005783 // GO:0016020 // GO:0043202 // GO:0043231 // GO:0070062	nucleoplasm // lysosome // endoplasmic reticulum // membrane // lysosomal lumen // intracellular membrane-bounded organelle // extracellular vesicular exosome	GO:0004180 // GO:0004185 // GO:0008047	carboxypeptidase activity // serine-type carboxypeptidase activity // enzyme activator activity	GO:0006488 // GO:0006508 // GO:0006665 // GO:0006687 // GO:0006886 // GO:0018279 // GO:0043085 // GO:0043687 // GO:0044267 // GO:0044281	dolichol-linked oligosaccharide biosynthetic process // proteolysis // sphingolipid metabolic process // glycosphingolipid metabolic process // intracellular protein transport // protein N-linked glycosylation via asparagine // positive regulation of catalytic activity // post-translational protein modification // cellular protein metabolic process // small molecule metabolic process	Lysosome // Renin-angiotensin system	0.00496869
SRRM1	19.991	20.1072	18.1041	18.4417	SRRM1	chr1	24969594	30179	4150	+	Protein Gene	NM_005839 : NM_001303448 : NM_001303449	IGV	10250	serine/arginine repetitive matrix 1	GO:0005634 // GO:0005654 // GO:0005654 // GO:0005829 // GO:0016363 // GO:0016607 // GO:0071013	nucleus // nucleoplasm // nucleoplasm // cytosol // nuclear matrix // nuclear speck // catalytic step 2 spliceosome	GO:0003677 // GO:0044822	DNA binding // poly(A) RNA binding	GO:0000375 // GO:0000398 // GO:0000398 // GO:0006366 // GO:0006369 // GO:0006406 // GO:0008380 // GO:0010467 // GO:0031124	RNA splicing, via transesterification reactions // mRNA splicing, via spliceosome // mRNA splicing, via spliceosome // transcription from RNA polymerase II promoter // termination of RNA polymerase II transcription // mRNA export from nucleus // RNA splicing // gene expression // mRNA 3'-end processing	RNA transport // mRNA surveillance pathway	0.00497305
HEATR5A	1.62395	1.67592	1.35308	1.37712	HEATR5A	chr14	31760994	128795	7843	-	Protein Gene	NM_015473	IGV	25938	HEAT repeat containing 5A	-	-	-	-	-	-	-	0.00497634
FAHD2B	10.0742	9.69898	11.7804	11.8945	FAHD2B	chr2	97749323	11260	1265	-	Protein Gene	NM_199336	IGV	151313	fumarylacetoacetate hydrolase domain containing 2B	-	-	GO:0016787 // GO:0046872	hydrolase activity // metal ion binding	GO:0008152	metabolic process	-	0.00497708
SLC25A30	3.77851	3.7176	3.10263	3.20554	SLC25A30	chr13	45967454	25137	3948	-	Protein Gene	NM_001010875 : NM_001286806 : NM_001286807	IGV	253512	solute carrier family 25, member 30	GO:0005739 // GO:0005743 // GO:0016021	mitochondrion // mitochondrial inner membrane // integral component of membrane	GO:0003674	molecular_function	GO:0006839 // GO:0008150	mitochondrial transport // biological_process	-	0.00499117
MAPK12	9.36871	9.0995	10.6925	10.8481	MAPK12	chr22	50691331	8858	1853	-	Protein Gene	NM_002969 : NM_001303252	IGV	6300	mitogen-activated protein kinase 12	GO:0005654 // GO:0005654 // GO:0005737 // GO:0005739 // GO:0005829	nucleoplasm // nucleoplasm // cytoplasm // mitochondrion // cytosol	GO:0000287 // GO:0004674 // GO:0004674 // GO:0004707 // GO:0005515 // GO:0005524	magnesium ion binding // protein serine/threonine kinase activity // protein serine/threonine kinase activity // MAP kinase activity // protein binding // ATP binding	GO:0000165 // GO:0000165 // GO:0006351 // GO:0006355 // GO:0006975 // GO:0006996 // GO:0007005 // GO:0007050 // GO:0007165 // GO:0007265 // GO:0007517 // GO:0010952 // GO:0018105 // GO:0018105 // GO:0042692 // GO:0045445 // GO:0048010 // GO:0048011 // GO:0051149	MAPK cascade // MAPK cascade // transcription, DNA-templated // regulation of transcription, DNA-templated // DNA damage induced protein phosphorylation // organelle organization // mitochondrion organization // cell cycle arrest // signal transduction // Ras protein signal transduction // muscle organ development // positive regulation of peptidase activity // peptidyl-serine phosphorylation // …	MAPK signaling pathway // Rap1 signaling pathway // FoxO signaling pathway // Sphingolipid signaling pathway // Oocyte meiosis // Adrenergic signaling in cardiomyocytes // VEGF signaling pathway // Osteoclast differentiation // Signaling pathways regulating pluripotency of stem cells // Platelet activation // Toll-like receptor signaling pathway // NOD-like receptor signaling pathway // RIG-I-lik…	0.00504319
MARVELD2	4.19022	4.00955	3.16213	3.08103	MARVELD2	chr5	68710939	26952	2160	+	Protein Gene	NM_001244734 : NM_001038603	IGV	153562	MARVEL domain containing 2	GO:0005737 // GO:0005923 // GO:0016021 // GO:0016323 // GO:0016324 // GO:0031410 // GO:0033010 // GO:0043220	cytoplasm // tight junction // integral component of membrane // basolateral plasma membrane // apical plasma membrane // cytoplasmic vesicle // paranodal junction // Schmidt-Lanterman incisure	GO:0005515	protein binding	GO:0007605 // GO:0045216 // GO:0061028 // GO:0070830	sensory perception of sound // cell-cell junction organization // establishment of endothelial barrier // tight junction assembly	-	0.00504477
IFI44	11.1447	11.7451	8.17612	7.80632	IFI44	chr1	79115477	14287	1726	+	Protein Gene	NM_006417	IGV	10561	interferon-induced protein 44	GO:0005737	cytoplasm	-	-	GO:0009615	response to virus	-	0.00512981
HDAC3	37.8327	37.9273	40.3987	39.9375	HDAC3	chr5	141000443	15981	1945	-	Protein Gene	NM_003883	IGV	8841	histone deacetylase 3	GO:0000118 // GO:0005634 // GO:0005634 // GO:0005654 // GO:0005654 // GO:0005737 // GO:0005737 // GO:0005794 // GO:0005876 // GO:0005886 // GO:0017053	histone deacetylase complex // nucleus // nucleus // nucleoplasm // nucleoplasm // cytoplasm // cytoplasm // Golgi apparatus // spindle microtubule // plasma membrane // transcriptional repressor complex	GO:0003682 // GO:0003714 // GO:0003714 // GO:0004407 // GO:0004407 // GO:0005515 // GO:0008134 // GO:0008134 // GO:0019899 // GO:0030332 // GO:0031490 // GO:0032041 // GO:0033558 // GO:0042826 // GO:0046969 // GO:0046970 // GO:0097372	chromatin binding // transcription corepressor activity // transcription corepressor activity // histone deacetylase activity // histone deacetylase activity // protein binding // transcription factor binding // transcription factor binding // enzyme binding // cyclin binding // chromatin DNA binding // NAD-dependent histone deacetylase activity (H3-K14 specific) // protein deacetylase activity /…	GO:0000122 // GO:0000122 // GO:0001934 // GO:0006325 // GO:0006351 // GO:0006476 // GO:0007219 // GO:0007346 // GO:0007623 // GO:0010832 // GO:0016568 // GO:0031647 // GO:0032008 // GO:0032922 // GO:0040014 // GO:0042993 // GO:0043066 // GO:0044255 // GO:0044281 // GO:0045786 // GO:0045892 // GO:0045944 // GO:0046329 // GO:0048011 // GO:0051225 // GO:0061647 // GO:0070932 // GO:0070933 // GO:0071…	negative regulation of transcription from RNA polymerase II promoter // negative regulation of transcription from RNA polymerase II promoter // positive regulation of protein phosphorylation // chromatin organization // transcription, DNA-templated // protein deacetylation // Notch signaling pathway // regulation of mitotic cell cycle // circadian rhythm // negative regulation of myotube differen…	Thyroid hormone signaling pathway // Alcoholism // Viral carcinogenesis	0.00521001
UBE3C	20.2097	20.2443	18.7905	19.057	UBE3C	chr7	156931655	130412	5181	+	Protein Gene	NM_014671	IGV	9690	ubiquitin protein ligase E3C	GO:0000502 // GO:0005622 // GO:0005634 // GO:0005737	proteasome complex // intracellular // nucleus // cytoplasm	GO:0004842 // GO:0005515 // GO:0016874	ubiquitin-protein transferase activity // protein binding // ligase activity	GO:0000209 // GO:0042787	protein polyubiquitination // protein ubiquitination involved in ubiquitin-dependent protein catabolic process	Ubiquitin mediated proteolysis	0.00523145
FAM13B	2.1266	2.11381	1.50662	1.62095	FAM13B	chr5	137273642	95161	5620	-	Protein Gene	NM_001101800 : NM_001101801 : NM_016603	IGV	51306	family with sequence similarity 13, member B	GO:0005829	cytosol	GO:0005096	GTPase activator activity	GO:0007264 // GO:0043547 // GO:0051056	small GTPase mediated signal transduction // positive regulation of GTPase activity // regulation of small GTPase mediated signal transduction	-	0.00525991
CSTF3-AS1	0.0423482	0.0372052	0.13701	0.158882	CSTF3-AS1	chr11	33183203	29940	2060	+	Non-Coding Gene	NR_034027	IGV	338739	CSTF3 antisense RNA 1 (head to head)	-	-	-	-	-	-	-	0.00530774
COPS7A	21.9323	21.8623	21.2567	21.3583	COPS7A	chr12	6833150	7892	2305	+	Protein Gene	NM_001164094 : NM_001164095 : NM_016319 : NM_001164093	IGV	50813	COP9 signalosome subunit 7A	GO:0005654 // GO:0005737 // GO:0008180	nucleoplasm // cytoplasm // COP9 signalosome	-	-	GO:0010388	cullin deneddylation	-	0.00538129
TTC12	1.60155	1.59741	1.41425	1.44915	TTC12	chr11	113185251	51864	2315	+	Protein Gene	NM_017868	IGV	54970	tetratricopeptide repeat domain 12	-	-	-	-	-	-	-	0.00539825
HTT	4.43666	4.44826	3.99181	4.07742	HTT	chr4	3076237	169451	13646	+	Protein Gene	NM_002111	IGV	3064	huntingtin	GO:0005634 // GO:0005654 // GO:0005737 // GO:0005739 // GO:0005770 // GO:0005776 // GO:0005783 // GO:0005794 // GO:0005829 // GO:0016234 // GO:0030424 // GO:0030425 // GO:0030659 // GO:0043234	nucleus // nucleoplasm // cytoplasm // mitochondrion // late endosome // autophagic vacuole // endoplasmic reticulum // Golgi apparatus // cytosol // inclusion body // axon // dendrite // cytoplasmic vesicle membrane // protein complex	GO:0002039 // GO:0005515 // GO:0008134 // GO:0034452 // GO:0042802 // GO:0044325 // GO:0045505 // GO:0048487 // GO:0050809	p53 binding // protein binding // transcription factor binding // dynactin binding // identical protein binding // ion channel binding // dynein intermediate chain binding // beta-tubulin binding // diazepam binding	GO:0000050 // GO:0000052 // GO:0000132 // GO:0006606 // GO:0006888 // GO:0006890 // GO:0007029 // GO:0007030 // GO:0007212 // GO:0007283 // GO:0007569 // GO:0007625 // GO:0007626 // GO:0008088 // GO:0008340 // GO:0008542 // GO:0009952 // GO:0016197 // GO:0019244 // GO:0019805 // GO:0021756 // GO:0021988 // GO:0021990 // GO:0030073 // GO:0031587 // GO:0034047 // GO:0035176 // GO:0042445 // GO:0043…	urea cycle // citrulline metabolic process // establishment of mitotic spindle orientation // protein import into nucleus // ER to Golgi vesicle-mediated transport // retrograde vesicle-mediated transport, Golgi to ER // endoplasmic reticulum organization // Golgi organization // dopamine receptor signaling pathway // spermatogenesis // cell aging // grooming behavior // locomotory behavior // ax…	Huntington's disease	0.00551573
SERPINF1	4.69476	4.72455	5.44964	5.62219	SERPINF1	chr17	1665259	15601	1533	+	Protein Gene	NM_002615	IGV	5176	serpin peptidase inhibitor, clade F (alpha-2 antiplasmin, pigment epithelium derived factor), member 1	GO:0005576 // GO:0005604 // GO:0005615 // GO:0031012 // GO:0042470 // GO:0043203 // GO:0048471 // GO:0070062	extracellular region // basement membrane // extracellular space // extracellular matrix // melanosome // axon hillock // perinuclear region of cytoplasm // extracellular vesicular exosome	GO:0004867	serine-type endopeptidase inhibitor activity	GO:0001822 // GO:0007275 // GO:0007568 // GO:0007614 // GO:0008283 // GO:0010447 // GO:0010596 // GO:0010629 // GO:0010951 // GO:0010976 // GO:0016525 // GO:0042698 // GO:0046685 // GO:0050728 // GO:0050769 // GO:0060041 // GO:0060770 // GO:0071279 // GO:0071300 // GO:0071333 // GO:0071549 // GO:1901215	kidney development // multicellular organismal development // aging // short-term memory // cell proliferation // response to acidic pH // negative regulation of endothelial cell migration // negative regulation of gene expression // negative regulation of endopeptidase activity // positive regulation of neuron projection development // negative regulation of angiogenesis // ovulation cycle // re…	-	0.00552107
SPECC1L-ADORA2A	0.213055	0.226679	0.133643	0.119038	SPECC1L-ADORA2A	chr22	24666785	171544	6289	+	Non-Coding Gene	NM_015330 : NM_001254732 : NM_001145468 : NR_103546 : NM_001254733 : NM_001278500 : NM_000675 : NR_103544 : NM_001278499 : NR_103543 : NM_001278498 : NM_001278497	IGV	101730217	SPECC1L-ADORA2A readthrough (NMD candidate)	-	-	-	-	-	-	-	0.00560493
TLR4	0.550797	0.563451	0.419869	0.443491	TLR4	chr9	120466453	13317	5781	+	Protein Gene	NM_138554 : NM_003266 : NM_138557	IGV	7099	toll-like receptor 4	GO:0005737 // GO:0005886 // GO:0005886 // GO:0005887 // GO:0009897 // GO:0010008 // GO:0046696 // GO:0048471	cytoplasm // plasma membrane // plasma membrane // integral component of plasma membrane // external side of plasma membrane // endosome membrane // lipopolysaccharide receptor complex // perinuclear region of cytoplasm	GO:0001530 // GO:0001530 // GO:0001875 // GO:0004872 // GO:0004888 // GO:0005515	lipopolysaccharide binding // lipopolysaccharide binding // lipopolysaccharide receptor activity // receptor activity // transmembrane signaling receptor activity // protein binding	GO:0000187 // GO:0002224 // GO:0002322 // GO:0002537 // GO:0002755 // GO:0002756 // GO:0006955 // GO:0007249 // GO:0007252 // GO:0010572 // GO:0016046 // GO:0030890 // GO:0031663 // GO:0031663 // GO:0032496 // GO:0032496 // GO:0032497 // GO:0032609 // GO:0032689 // GO:0032700 // GO:0032707 // GO:0032715 // GO:0032720 // GO:0032722 // GO:0032727 // GO:0032728 // GO:0032729 // GO:0032732 // GO:0032…	activation of MAPK activity // toll-like receptor signaling pathway // B cell proliferation involved in immune response // nitric oxide production involved in inflammatory response // MyD88-dependent toll-like receptor signaling pathway // MyD88-independent toll-like receptor signaling pathway // immune response // I-kappaB kinase/NF-kappaB signaling // I-kappaB phosphorylation // positive regula…	NF-kappa B signaling pathway // HIF-1 signaling pathway // Phagosome // PI3K-Akt signaling pathway // Toll-like receptor signaling pathway // Pathogenic Escherichia coli infection // Salmonella infection // Pertussis // Legionellosis // Leishmaniasis // Chagas disease (American trypanosomiasis) // Malaria // Toxoplasmosis // Amoebiasis // Tuberculosis // Hepatitis B // Measles // Influenza A // P…	0.00560884
NUDT16	1.98237	1.94519	1.79081	1.78692	NUDT16	chr3	131100515	7160	6777	+	Protein Gene	NM_001171905 : NM_001171906 : NM_152395 : NR_033268	IGV	131870	nudix (nucleoside diphosphate linked moiety X)-type motif 16	GO:0005634 // GO:0005654 // GO:0005730 // GO:0005737	nucleus // nucleoplasm // nucleolus // cytoplasm	GO:0000287 // GO:0003729 // GO:0005525 // GO:0008235 // GO:0030145 // GO:0030515 // GO:0035870 // GO:0042803 // GO:0050072 // GO:0050897 // GO:0090450 // GO:0097383 // GO:0098519 // GO:1901640 // GO:1901641	magnesium ion binding // mRNA binding // GTP binding // metalloexopeptidase activity // manganese ion binding // snoRNA binding // dITP diphosphatase activity // protein homodimerization activity // m7G(5')pppN diphosphatase activity // cobalt ion binding // inosine-diphosphatase activity // dIDP diphosphatase activity // nucleotide phosphatase activity, acting on free nucleotides // XTP binding …	GO:0006382 // GO:0006402 // GO:0006508 // GO:0008284 // GO:0016077 // GO:0016311 // GO:0034656 // GO:0035863 // GO:0044281 // GO:0046709 // GO:0055086 // GO:0090068 // GO:1901639 // GO:2000233 // GO:2000781	adenosine to inosine editing // mRNA catabolic process // proteolysis // positive regulation of cell proliferation // snoRNA catabolic process // dephosphorylation // nucleobase-containing small molecule catabolic process // dITP catabolic process // small molecule metabolic process // IDP catabolic process // nucleobase-containing small molecule metabolic process // positive regulation of cell c…	Purine metabolism // RNA degradation	0.00561495
PHF19	18.5475	18.3098	19.5333	19.5734	PHF19	chr9	123617929	39246	4774	-	Protein Gene	NR_104601 : NM_001286842 : NM_015651 : NM_001286840 : NM_001286843 : NM_001009936	IGV	26147	PHD finger protein 19	GO:0005654 // GO:0035098	nucleoplasm // ESC/E(Z) complex	GO:0005515 // GO:0008270 // GO:0035064	protein binding // zinc ion binding // methylated histone binding	GO:0006351 // GO:0006355 // GO:0010467 // GO:0016568 // GO:0040029 // GO:0045814 // GO:0061087	transcription, DNA-templated // regulation of transcription, DNA-templated // gene expression // chromatin modification // regulation of gene expression, epigenetic // negative regulation of gene expression, epigenetic // positive regulation of histone H3-K27 methylation	-	0.00564623
SRD5A1	10.8083	10.7652	11.5938	11.7821	SRD5A1	chr5	6633500	36176	2264	+	Protein Gene	NM_001047	IGV	6715	steroid-5-alpha-reductase, alpha polypeptide 1 (3-oxo-5 alpha-steroid delta 4-dehydrogenase alpha 1)	GO:0005789 // GO:0016021	endoplasmic reticulum membrane // integral component of membrane	GO:0003865 // GO:0009055 // GO:0047751	3-oxo-5-alpha-steroid 4-dehydrogenase activity // electron carrier activity // cholestenone 5-alpha-reductase activity	GO:0006702 // GO:0007530 // GO:0007548 // GO:0008202 // GO:0030154 // GO:0044281 // GO:0055114	androgen biosynthetic process // sex determination // sex differentiation // steroid metabolic process // cell differentiation // small molecule metabolic process // oxidation-reduction process	Steroid hormone biosynthesis	0.00564908
PRICKLE4	1.13949	1.18736	1.68041	1.59075	PRICKLE4	chr6	41748500	6611	1646	+	Protein Gene	NM_013397	IGV	29964	prickle homolog 4 (Drosophila)	GO:0005634	nucleus	GO:0003674 // GO:0008270	molecular_function // zinc ion binding	GO:0008150	biological_process	-	0.00569308
FANCM	1.02805	1.03222	0.958221	0.941299	FANCM	chr14	45605136	64958	7128	+	Protein Gene	NM_020937	IGV	57697	Fanconi anemia, complementation group M	GO:0005654 // GO:0005654 // GO:0043240 // GO:0071821	nucleoplasm // nucleoplasm // Fanconi anaemia nuclear complex // FANCM-MHF complex	GO:0003677 // GO:0003682 // GO:0004386 // GO:0004518 // GO:0005515 // GO:0005524	DNA binding // chromatin binding // helicase activity // nuclease activity // protein binding // ATP binding	GO:0000712 // GO:0006281 // GO:0031297 // GO:0090305	resolution of meiotic recombination intermediates // DNA repair // replication fork processing // nucleic acid phosphodiester bond hydrolysis	Fanconi anemia pathway	0.00577597
PCDHGB7	0.0218893	0.0206168	0.101328	0.0856712	PCDHGB7	chr5	140797214	95335	4966	+	Protein Gene	NM_018912 : NM_018915 : NM_018916 : NM_018922 : NM_018917 : NM_018923 : NM_018918 : NM_018924 : NM_018919 : NM_018920 : NM_003736 : NM_032088 : NM_018925 : NM_018921 : NM_018926 : NM_018913 : NM_032101 : NM_018927 : NM_032091 : NM_032092 : NM_018914 : NR_001297 : NM_032094 : NM_003735 : NM_032402 : NM_032403 : NM_002588 : NM_032406 : NM_018928 : NM_032407 : NM_018929	IGV	56099	protocadherin gamma subfamily B, 7	GO:0005886 // GO:0016021	plasma membrane // integral component of membrane	GO:0005509	calcium ion binding	GO:0007156	homophilic cell adhesion via plasma membrane adhesion molecules	-	0.00580641
ARRB1	0.255148	0.244539	0.300175	0.304583	ARRB1	chr11	74971166	91710	7522	-	Protein Gene	NM_004041 : NM_020251 : NR_029891	IGV	408	arrestin, beta 1	GO:0000139 // GO:0000785 // GO:0005634 // GO:0005654 // GO:0005737 // GO:0005765 // GO:0005829 // GO:0005834 // GO:0005886 // GO:0005905 // GO:0030659 // GO:0031143 // GO:0031410	Golgi membrane // chromatin // nucleus // nucleoplasm // cytoplasm // lysosomal membrane // cytosol // heterotrimeric G-protein complex // plasma membrane // coated pit // cytoplasmic vesicle membrane // pseudopodium // cytoplasmic vesicle	GO:0004402 // GO:0004857 // GO:0005096 // GO:0005159 // GO:0005515 // GO:0008134 // GO:0031434 // GO:0031625 // GO:0031701 // GO:0043027 // GO:0044212	histone acetyltransferase activity // enzyme inhibitor activity // GTPase activator activity // insulin-like growth factor receptor binding // protein binding // transcription factor binding // mitogen-activated protein kinase kinase binding // ubiquitin protein ligase binding // angiotensin receptor binding // cysteine-type endopeptidase inhibitor activity involved in apoptotic process // transc…	GO:0001934 // GO:0002031 // GO:0002092 // GO:0006366 // GO:0006892 // GO:0007219 // GO:0007596 // GO:0007602 // GO:0015031 // GO:0016567 // GO:0030168 // GO:0031397 // GO:0032088 // GO:0032092 // GO:0032715 // GO:0032717 // GO:0033138 // GO:0035025 // GO:0035066 // GO:0035774 // GO:0043149 // GO:0043154 // GO:0043161 // GO:0043547 // GO:0045944 // GO:0061024 // GO:0070374 // GO:0090240	positive regulation of protein phosphorylation // G-protein coupled receptor internalization // positive regulation of receptor internalization // transcription from RNA polymerase II promoter // post-Golgi vesicle-mediated transport // Notch signaling pathway // blood coagulation // phototransduction // protein transport // protein ubiquitination // platelet activation // negative regulation of …	MAPK signaling pathway // Chemokine signaling pathway // Endocytosis // Phototransduction // Morphine addiction	0.00587187
TPRA1	28.1041	27.8253	31.8498	32.7619	TPRA1	chr3	127291907	17696	1946	-	Protein Gene	NM_001142646 : NR_073377 : NM_001136053 : NR_106883 : NR_107016	IGV	131601	transmembrane protein, adipocyte asscociated 1	GO:0016021	integral component of membrane	GO:0004930	G-protein coupled receptor activity	GO:0006629 // GO:0007186 // GO:0007568	lipid metabolic process // G-protein coupled receptor signaling pathway // aging	-	0.00592573
ZNF562	4.27966	4.174	3.13762	3.32918	ZNF562	chr19	9759338	26439	5784	-	Protein Gene	NM_001300885 : NM_017656 : NM_001130031 : NM_001130032	IGV	54811	zinc finger protein 562	GO:0005634	nucleus	GO:0003677 // GO:0046872	DNA binding // metal ion binding	GO:0006351 // GO:0006355	transcription, DNA-templated // regulation of transcription, DNA-templated	-	0.00595344
GDPD5	3.23635	3.19948	3.85034	3.72944	GDPD5	chr11	75145685	90915	3174	-	Protein Gene	NM_030792	IGV	81544	glycerophosphodiester phosphodiesterase domain containing 5	GO:0012505 // GO:0016021 // GO:0030426 // GO:0048471	endomembrane system // integral component of membrane // growth cone // perinuclear region of cytoplasm	GO:0008889	glycerophosphodiester phosphodiesterase activity	GO:0006071 // GO:0006629 // GO:0021522 // GO:0021895 // GO:0031175 // GO:0045666 // GO:0045746 // GO:0048505	glycerol metabolic process // lipid metabolic process // spinal cord motor neuron differentiation // cerebral cortex neuron differentiation // neuron projection development // positive regulation of neuron differentiation // negative regulation of Notch signaling pathway // regulation of timing of cell differentiation	-	0.00599509
SRD5A3	1.30396	1.2395	1.61833	1.67084	SRD5A3	chr4	56212388	26879	4081	+	Protein Gene	NM_024592	IGV	79644	steroid 5 alpha-reductase 3	GO:0005783 // GO:0005789 // GO:0016021	endoplasmic reticulum // endoplasmic reticulum membrane // integral component of membrane	GO:0003865 // GO:0016628 // GO:0047751	3-oxo-5-alpha-steroid 4-dehydrogenase activity // oxidoreductase activity, acting on the CH-CH group of donors, NAD or NADP as acceptor // cholestenone 5-alpha-reductase activity	GO:0006488 // GO:0006488 // GO:0006489 // GO:0006702 // GO:0008202 // GO:0016095 // GO:0018279 // GO:0019348 // GO:0043687 // GO:0044267 // GO:0044281 // GO:0055114	dolichol-linked oligosaccharide biosynthetic process // dolichol-linked oligosaccharide biosynthetic process // dolichyl diphosphate biosynthetic process // androgen biosynthetic process // steroid metabolic process // polyprenol catabolic process // protein N-linked glycosylation via asparagine // dolichol metabolic process // post-translational protein modification // cellular protein metabolic…	Steroid hormone biosynthesis	0.00610138
YLPM1	10.1904	10.003	8.80329	8.9966	YLPM1	chr14	75230069	73945	8137	+	Protein Gene	NM_019589	IGV	56252	YLP motif containing 1	GO:0005634 // GO:0005654 // GO:0005737 // GO:0016607	nucleus // nucleoplasm // cytoplasm // nuclear speck	GO:0001078 // GO:0005515 // GO:0044822	RNA polymerase II core promoter proximal region sequence-specific DNA binding transcription factor activity involved in negative regulation of transcription // protein binding // poly(A) RNA binding	GO:0000122 // GO:0006351 // GO:0008150 // GO:0032204	negative regulation of transcription from RNA polymerase II promoter // transcription, DNA-templated // biological_process // regulation of telomere maintenance	-	0.00620768
MANBAL	69.8506	71.0037	75.7218	75.4981	MANBAL	chr20	35918051	27613	1315	+	Protein Gene	NM_022077 : NM_001003897	IGV	63905	mannosidase, beta A, lysosomal-like	GO:0016021	integral component of membrane	-	-	-	-	-	0.00629942
RLF	6.01588	5.99039	5.30159	5.12328	RLF	chr1	40627041	79553	6250	+	Protein Gene	NM_012421	IGV	6018	rearranged L-myc fusion	GO:0005634	nucleus	GO:0003677 // GO:0005515 // GO:0008270	DNA binding // protein binding // zinc ion binding	GO:0006351 // GO:0006355 // GO:0015074 // GO:0045893 // GO:0045944 // GO:0051276 // GO:0051276	transcription, DNA-templated // regulation of transcription, DNA-templated // DNA integration // positive regulation of transcription, DNA-templated // positive regulation of transcription from RNA polymerase II promoter // chromosome organization // chromosome organization	-	0.00636277
HENMT1	19.0204	19.339	17.7558	17.8001	HENMT1	chr1	109190910	13239	2041	-	Protein Gene	NM_001102592 : NM_144584	IGV	113802	HEN1 methyltransferase homolog 1 (Arabidopsis)	GO:0043186	P granule	GO:0003723 // GO:0005515 // GO:0008171 // GO:0008173 // GO:0046872	RNA binding // protein binding // O-methyltransferase activity // RNA methyltransferase activity // metal ion binding	GO:0001510 // GO:0010467 // GO:0031047 // GO:0034587 // GO:0034587	RNA methylation // gene expression // gene silencing by RNA // piRNA metabolic process // piRNA metabolic process	-	0.00645694
LOC642423	1.07526	1.11615	0.410165	0.546297	LOC642423	chr15	84868830	612	612	-	Non-Coding Gene	NR_027001 : NR_049748	IGV	642423	golgin A2 pseudogene	-	-	-	-	-	-	-	0.00649499
TMEM54	77.5296	75.4462	86.0646	87.1253	TMEM54	chr1	33360196	6758	993	-	Protein Gene	NM_033504	IGV	113452	transmembrane protein 54	GO:0005575 // GO:0016021	cellular_component // integral component of membrane	GO:0003674	molecular_function	GO:0008150	biological_process	-	0.00655684
UQCRC1	306.976	311.95	342.283	337.299	UQCRC1	chr3	48636432	10667	1617	-	Protein Gene	NM_003365	IGV	7384	ubiquinol-cytochrome c reductase core protein I	GO:0005739 // GO:0005743 // GO:0005746 // GO:0005750	mitochondrion // mitochondrial inner membrane // mitochondrial respiratory chain // mitochondrial respiratory chain complex III	GO:0008121 // GO:0032403 // GO:0046872	ubiquinol-cytochrome-c reductase activity // protein complex binding // metal ion binding	GO:0006119 // GO:0006122 // GO:0009060 // GO:0014823 // GO:0022904 // GO:0043279 // GO:0044237 // GO:0044281 // GO:0055114 // GO:1902600	oxidative phosphorylation // mitochondrial electron transport, ubiquinol to cytochrome c // aerobic respiration // response to activity // respiratory electron transport chain // response to alkaloid // cellular metabolic process // small molecule metabolic process // oxidation-reduction process // hydrogen ion transmembrane transport	Oxidative phosphorylation // Metabolic pathways // Cardiac muscle contraction // Non-alcoholic fatty liver disease (NAFLD) // Alzheimer's disease // Parkinson's disease // Huntington's disease	0.00660535
SEPT6	3.43514	3.50753	3.92192	3.85684	SEPT6	chrX	118749688	77646	5714	-	Protein Gene	NM_145800 : NM_145802 : NM_145799 : NM_015129 : NR_030413	IGV	23157	septin 6	GO:0000777 // GO:0005819 // GO:0008021 // GO:0030496 // GO:0032154 // GO:0043679	condensed chromosome kinetochore // spindle // synaptic vesicle // midbody // cleavage furrow // axon terminus	GO:0005515 // GO:0005525	protein binding // GTP binding	GO:0000910 // GO:0016032	cytokinesis // viral process	Bacterial invasion of epithelial cells	0.00664322
LOC101928891	0.382061	0.391605	0.329623	0.318537	LOC101928891	chr22	21311380	7589	685	+	Non-Coding Gene	NR_110537	IGV	101928891	uncharacterized LOC101928891	-	-	-	-	-	-	-	0.00665698
TIGD2	6.56895	6.52473	7.14736	7.29942	TIGD2	chr4	90033968	2085	2085	+	Protein Gene	NM_145715	IGV	166815	tigger transposable element derived 2	GO:0005634	nucleus	GO:0003677	DNA binding	-	-	-	0.00671072
ALG10	3.95455	4.11767	3.33958	3.34937	ALG10	chr12	34175216	6021	3127	+	Protein Gene	NM_032834	IGV	84920	ALG10, alpha-1,2-glucosyltransferase	GO:0005789 // GO:0016021	endoplasmic reticulum membrane // integral component of membrane	GO:0016758	transferase activity, transferring hexosyl groups	GO:0006488 // GO:0018279 // GO:0043687 // GO:0044267	dolichol-linked oligosaccharide biosynthetic process // protein N-linked glycosylation via asparagine // post-translational protein modification // cellular protein metabolic process	N-Glycan biosynthesis // Metabolic pathways	0.00683541
NEAT1	29.5462	32.0935	19.0124	19.8773	NEAT1	chr11	65190269	3735	3735	+	Non-Coding Gene	NR_028272	IGV	283131	nuclear paraspeckle assembly transcript 1 (non-protein coding)	-	-	-	-	-	-	-	0.00684768
WAPAL	13.296	13.2501	11.295	11.7114	WAPAL	chr10	88195013	86529	6302	-	Protein Gene	NM_015045	IGV	23063	wings apart-like homolog (Drosophila)	GO:0000775 // GO:0000785 // GO:0000795 // GO:0005634 // GO:0005654 // GO:0005654 // GO:0005694 // GO:0005737 // GO:0005829 // GO:0008278 // GO:0015630 // GO:0043231	chromosome, centromeric region // chromatin // synaptonemal complex // nucleus // nucleoplasm // nucleoplasm // chromosome // cytoplasm // cytosol // cohesin complex // microtubule cytoskeleton // intracellular membrane-bounded organelle	GO:0005515	protein binding	GO:0000278 // GO:0007067 // GO:0008156 // GO:0009636 // GO:0016032 // GO:0035562 // GO:0045875 // GO:0048146 // GO:0051301 // GO:0060623 // GO:0071168 // GO:0071922	mitotic cell cycle // mitotic nuclear division // negative regulation of DNA replication // response to toxic substance // viral process // negative regulation of chromatin binding // negative regulation of sister chromatid cohesion // positive regulation of fibroblast proliferation // cell division // regulation of chromosome condensation // protein localization to chromatin // regulation of coh…	-	0.00686156
TTC14	0.598761	0.652561	0.402148	0.398102	TTC14	chr3	180319918	16218	5755	+	Protein Gene	NM_133462 : NM_001042601 : NM_001288582	IGV	151613	tetratricopeptide repeat domain 14	-	-	GO:0003676	nucleic acid binding	-	-	-	0.00700308
MAN1B1	28.1039	27.4526	30.5792	30.4819	MAN1B1	chr9	139981379	22261	2900	+	Protein Gene	NR_045720 : NR_045721 : NM_016219	IGV	11253	mannosidase, alpha, class 1B, member 1	GO:0005783 // GO:0005789 // GO:0016020 // GO:0016021 // GO:0031982 // GO:0044322	endoplasmic reticulum // endoplasmic reticulum membrane // membrane // integral component of membrane // vesicle // endoplasmic reticulum quality control compartment	GO:0004571 // GO:0004571 // GO:0005509	mannosyl-oligosaccharide 1,2-alpha-mannosidase activity // mannosyl-oligosaccharide 1,2-alpha-mannosidase activity // calcium ion binding	GO:0006457 // GO:0006487 // GO:0009311 // GO:0018279 // GO:0030433 // GO:0043687 // GO:0044267	protein folding // protein N-linked glycosylation // oligosaccharide metabolic process // protein N-linked glycosylation via asparagine // ER-associated ubiquitin-dependent protein catabolic process // post-translational protein modification // cellular protein metabolic process	N-Glycan biosynthesis // Metabolic pathways // Protein processing in endoplasmic reticulum	0.00700698
NAA25	5.99672	5.95334	4.75815	5.01529	NAA25	chr12	112464493	82143	5819	-	Protein Gene	NM_024953 : NR_037430	IGV	80018	N(alpha)-acetyltransferase 25, NatB auxiliary subunit	GO:0005654 // GO:0005737 // GO:0005794	nucleoplasm // cytoplasm // Golgi apparatus	-	-	-	-	-	0.00702554
RALB	73.6752	74.1596	70.9406	71.3896	RALB	chr2	121010414	41873	2261	+	Protein Gene	NM_002881	IGV	5899	v-ral simian leukemia viral oncogene homolog B	GO:0000145 // GO:0005776 // GO:0005886 // GO:0030496 // GO:0070062	exocyst // autophagic vacuole // plasma membrane // midbody // extracellular vesicular exosome	GO:0003924 // GO:0005515 // GO:0005525 // GO:0005525 // GO:0019003 // GO:0031625 // GO:0051117	GTPase activity // protein binding // GTP binding // GTP binding // GDP binding // ubiquitin protein ligase binding // ATPase binding	GO:0000910 // GO:0001928 // GO:0001934 // GO:0006915 // GO:0007165 // GO:0007265 // GO:0008152 // GO:0008152 // GO:0009267 // GO:0032091 // GO:0032092 // GO:0048011 // GO:0060178 // GO:0071360 // GO:0071902 // GO:2000786	cytokinesis // regulation of exocyst assembly // positive regulation of protein phosphorylation // apoptotic process // signal transduction // Ras protein signal transduction // metabolic process // metabolic process // cellular response to starvation // negative regulation of protein binding // positive regulation of protein binding // neurotrophin TRK receptor signaling pathway // regulation of…	Ras signaling pathway // Rap1 signaling pathway // Pathways in cancer // Pancreatic cancer	0.00704696
H2AFZ	384.645	378.276	407.683	408.516	H2AFZ	chr4	100869244	2269	947	-	Protein Gene	NM_002106	IGV	3015	H2A histone family, member Z	GO:0000786 // GO:0001740 // GO:0005634 // GO:0005719 // GO:0005720 // GO:0070062	nucleosome // Barr body // nucleus // nuclear euchromatin // nuclear heterochromatin // extracellular vesicular exosome	GO:0000978 // GO:0000979 // GO:0000980 // GO:0005515 // GO:0031490 // GO:0031492 // GO:0046982	RNA polymerase II core promoter proximal region sequence-specific DNA binding // RNA polymerase II core promoter sequence-specific DNA binding // RNA polymerase II distal enhancer sequence-specific DNA binding // protein binding // chromatin DNA binding // nucleosomal DNA binding // protein heterodimerization activity	GO:0045944 // GO:0071392	positive regulation of transcription from RNA polymerase II promoter // cellular response to estradiol stimulus	Alcoholism // Systemic lupus erythematosus	0.00711323
AAED1	11.323	11.2931	10.0685	9.72984	AAED1	chr9	99403533	14067	1225	-	Protein Gene	NM_153698	IGV	195827	AhpC/TSA antioxidant enzyme domain containing 1	-	-	-	-	-	-	-	0.00712238
NFATC2IP	11.0121	10.7375	9.62746	9.72784	NFATC2IP	chr16	28962318	15450	3858	+	Protein Gene	NM_032815 : NR_039742	IGV	84901	nuclear factor of activated T-cells, cytoplasmic, calcineurin-dependent 2 interacting protein	GO:0005634 // GO:0005737	nucleus // cytoplasm	-	-	GO:0001816 // GO:0045944	cytokine production // positive regulation of transcription from RNA polymerase II promoter	-	0.00729061
NSDHL	31.4295	31.8443	33.5571	33.8508	NSDHL	chrX	151999511	38397	1630	+	Protein Gene	NM_001129765 : NM_015922	IGV	50814	NAD(P) dependent steroid dehydrogenase-like	GO:0005783 // GO:0005789 // GO:0005811 // GO:0016021 // GO:0043231	endoplasmic reticulum // endoplasmic reticulum membrane // lipid particle // integral component of membrane // intracellular membrane-bounded organelle	GO:0003854 // GO:0047012	3-beta-hydroxy-delta5-steroid dehydrogenase activity // sterol-4-alpha-carboxylate 3-dehydrogenase (decarboxylating) activity	GO:0001942 // GO:0006695 // GO:0007224 // GO:0044281 // GO:0055114 // GO:0060716	hair follicle development // cholesterol biosynthetic process // smoothened signaling pathway // small molecule metabolic process // oxidation-reduction process // labyrinthine layer blood vessel development	Steroid biosynthesis // Metabolic pathways	0.00739067
OSBPL11	4.83398	4.91617	4.491	4.52815	OSBPL11	chr3	125247702	66680	4638	-	Protein Gene	NM_022776	IGV	114885	oxysterol binding protein-like 11	GO:0005794 // GO:0031902	Golgi apparatus // late endosome membrane	GO:0008289	lipid binding	GO:0006869 // GO:0010890 // GO:0045444	lipid transport // positive regulation of sequestering of triglyceride // fat cell differentiation	-	0.00744251
GFOD2	2.58538	2.69306	3.22985	3.14524	GFOD2	chr16	67708436	44838	6816	-	Protein Gene	NM_030819 : NR_027398 : NM_001243650	IGV	81577	glucose-fructose oxidoreductase domain containing 2	GO:0005578	proteinaceous extracellular matrix	GO:0016491	oxidoreductase activity	GO:0030198 // GO:0055114	extracellular matrix organization // oxidation-reduction process	-	0.00762015
ZC3HAV1	7.6855	7.46557	6.2696	6.47467	ZC3HAV1	chr7	138728266	66200	7869	-	Protein Gene	NM_020119 : NM_024625	IGV	56829	zinc finger CCCH-type, antiviral 1	GO:0005634 // GO:0005737 // GO:0005794	nucleus // cytoplasm // Golgi apparatus	GO:0003950 // GO:0005515 // GO:0044822 // GO:0046872	NAD+ ADP-ribosyltransferase activity // protein binding // poly(A) RNA binding // metal ion binding	GO:0008152 // GO:0009615 // GO:0032727 // GO:0032728 // GO:0043123 // GO:0045071 // GO:0045087 // GO:0051607 // GO:0061014 // GO:1900246	metabolic process // response to virus // positive regulation of interferon-alpha production // positive regulation of interferon-beta production // positive regulation of I-kappaB kinase/NF-kappaB signaling // negative regulation of viral genome replication // innate immune response // defense response to virus // positive regulation of mRNA catabolic process // positive regulation of RIG-I sign…	-	0.00762688
NPNT	0.479224	0.477701	0.57247	0.599318	NPNT	chr4	106816597	76232	4733	+	Protein Gene	NM_001184693 : NM_001184690 : NM_001184691 : NM_001184692 : NM_001033047	IGV	255743	nephronectin	GO:0005576 // GO:0005578 // GO:0005604 // GO:0030485 // GO:0034678 // GO:0070062	extracellular region // proteinaceous extracellular matrix // basement membrane // smooth muscle contractile fiber // integrin alpha8-beta1 complex // extracellular vesicular exosome	GO:0005178 // GO:0005178 // GO:0005509	integrin binding // integrin binding // calcium ion binding	GO:0001657 // GO:0001658 // GO:0007160 // GO:0010694 // GO:0010811 // GO:0030198 // GO:0030511 // GO:0033631 // GO:0045184 // GO:0045669 // GO:0045987 // GO:0070374 // GO:0071356 // GO:0097195 // GO:2000721	ureteric bud development // branching involved in ureteric bud morphogenesis // cell-matrix adhesion // positive regulation of alkaline phosphatase activity // positive regulation of cell-substrate adhesion // extracellular matrix organization // positive regulation of transforming growth factor beta receptor signaling pathway // cell-cell adhesion mediated by integrin // establishment of protein…	-	0.00765254
LINC01204	0.22179	0.235449	0.34682	0.323598	LINC01204	chrX	45364633	21852	4720	+	Non-Coding Gene	NR_104645 : NR_104644	IGV	101927528	long intergenic non-protein coding RNA 1204	-	-	-	-	-	-	-	0.00779909
ACOT4	4.03579	3.94484	3.63176	3.60989	ACOT4	chr14	74058410	4061	1632	+	Protein Gene	NM_152331	IGV	122970	acyl-CoA thioesterase 4	GO:0005777	peroxisome	GO:0004778 // GO:0005102 // GO:0016290 // GO:0047617 // GO:0052689	succinyl-CoA hydrolase activity // receptor binding // palmitoyl-CoA hydrolase activity // acyl-CoA hydrolase activity // carboxylic ester hydrolase activity	GO:0000038 // GO:0001676 // GO:0006104 // GO:0006637 // GO:0019605 // GO:0032788 // GO:0032789 // GO:0043648 // GO:0043649 // GO:0046459	very long-chain fatty acid metabolic process // long-chain fatty acid metabolic process // succinyl-CoA metabolic process // acyl-CoA metabolic process // butyrate metabolic process // saturated monocarboxylic acid metabolic process // unsaturated monocarboxylic acid metabolic process // dicarboxylic acid metabolic process // dicarboxylic acid catabolic process // short-chain fatty acid metabolic…	Fatty acid elongation // Biosynthesis of unsaturated fatty acids // Metabolic pathways	0.00782407
IGSF3	11.0847	10.7793	9.70331	9.58915	IGSF3	chr1	117117020	93358	7327	-	Protein Gene	NM_001542 : NM_001007237	IGV	3321	immunoglobulin superfamily, member 3	GO:0009986 // GO:0016021	cell surface // integral component of membrane	GO:0003674	molecular_function	GO:0032808	lacrimal gland development	-	0.00784815
RAB3GAP1	22.4674	22.1019	20.5421	20.2268	RAB3GAP1	chr2	135809835	118445	4938	+	Protein Gene	NM_012233 : NM_001172435	IGV	22930	RAB3 GTPase activating protein subunit 1 (catalytic)	GO:0005737 // GO:0043234 // GO:0070062 // GO:0071782	cytoplasm // protein complex // extracellular vesicular exosome // endoplasmic reticulum tubular network	GO:0017112 // GO:0017137	Rab guanyl-nucleotide exchange factor activity // Rab GTPase binding	GO:0007420 // GO:0021854 // GO:0034389 // GO:0043010 // GO:0043087 // GO:0048172 // GO:0060079 // GO:0060325 // GO:0061646 // GO:0097051 // GO:1903233 // GO:1903373	brain development // hypothalamus development // lipid particle organization // camera-type eye development // regulation of GTPase activity // regulation of short-term neuronal synaptic plasticity // regulation of excitatory postsynaptic membrane potential // face morphogenesis // positive regulation of glutamate neurotransmitter secretion in response to membrane depolarization // establishment …	-	0.00787614
SMYD2	19.4148	19.4828	18.3414	18.0267	SMYD2	chr1	214454565	55913	1685	+	Protein Gene	NM_020197	IGV	56950	SET and MYND domain containing 2	GO:0005634 // GO:0005654 // GO:0005737 // GO:0005829	nucleus // nucleoplasm // cytoplasm // cytosol	GO:0000993 // GO:0002039 // GO:0005515 // GO:0016279 // GO:0046872 // GO:0046975	RNA polymerase II core binding // p53 binding // protein binding // protein-lysine N-methyltransferase activity // metal ion binding // histone methyltransferase activity (H3-K36 specific)	GO:0000122 // GO:0006325 // GO:0006351 // GO:0008285 // GO:0010452 // GO:0018026 // GO:0018027 // GO:0043516	negative regulation of transcription from RNA polymerase II promoter // chromatin organization // transcription, DNA-templated // negative regulation of cell proliferation // histone H3-K36 methylation // peptidyl-lysine monomethylation // peptidyl-lysine dimethylation // regulation of DNA damage response, signal transduction by p53 class mediator	-	0.00790876
STX6	11.8764	11.8923	11.3018	11.4326	STX6	chr1	180941850	50408	5072	-	Protein Gene	NM_005819 : NM_001286210	IGV	10228	syntaxin 6	GO:0000139 // GO:0005769 // GO:0005794 // GO:0005802 // GO:0005886 // GO:0016021 // GO:0030136 // GO:0031201 // GO:0032588 // GO:0048471	Golgi membrane // early endosome // Golgi apparatus // trans-Golgi network // plasma membrane // integral component of membrane // clathrin-coated vesicle // SNARE complex // trans-Golgi network membrane // perinuclear region of cytoplasm	GO:0005484 // GO:0005515 // GO:0019905	SNAP receptor activity // protein binding // syntaxin binding	GO:0006886 // GO:0006906 // GO:0007032 // GO:0032880 // GO:0042147 // GO:0048193 // GO:0090161	intracellular protein transport // vesicle fusion // endosome organization // regulation of protein localization // retrograde transport, endosome to Golgi // Golgi vesicle transport // Golgi ribbon formation	SNARE interactions in vesicular transport	0.007916
POLR3A	8.06632	7.86641	7.12937	7.02113	POLR3A	chr10	79734907	54392	6635	-	Protein Gene	NM_007055	IGV	11128	polymerase (RNA) III (DNA directed) polypeptide A, 155kDa	GO:0005654 // GO:0005654 // GO:0005666 // GO:0005829 // GO:0016020	nucleoplasm // nucleoplasm // DNA-directed RNA polymerase III complex // cytosol // membrane	GO:0001056 // GO:0003677 // GO:0003682 // GO:0003899 // GO:0008270 // GO:0032549	RNA polymerase III activity // DNA binding // chromatin binding // DNA-directed RNA polymerase activity // zinc ion binding // ribonucleoside binding	GO:0006351 // GO:0006383 // GO:0006385 // GO:0006386 // GO:0010467 // GO:0032481 // GO:0032728 // GO:0045087 // GO:0045087 // GO:0051607	transcription, DNA-templated // transcription from RNA polymerase III promoter // transcription elongation from RNA polymerase III promoter // termination of RNA polymerase III transcription // gene expression // positive regulation of type I interferon production // positive regulation of interferon-beta production // innate immune response // innate immune response // defense response to virus	Purine metabolism // Pyrimidine metabolism // Metabolic pathways // RNA polymerase // Cytosolic DNA-sensing pathway // Epstein-Barr virus infection	0.00794173
FAM32A	36.6551	36.4469	40.7253	39.8003	FAM32A	chr19	16296212	6646	1472	+	Protein Gene	NM_014077	IGV	26017	family with sequence similarity 32, member A	GO:0005634 // GO:0005654 // GO:0005730 // GO:0005739 // GO:0043231	nucleus // nucleoplasm // nucleolus // mitochondrion // intracellular membrane-bounded organelle	GO:0005515 // GO:0044822	protein binding // poly(A) RNA binding	GO:0006915 // GO:0007049 // GO:0008150	apoptotic process // cell cycle // biological_process	-	0.0079613
CDIPT	30.5056	30.0378	33.1106	33.7714	CDIPT	chr16	29869677	4933	1906	-	Protein Gene	NM_001286585 : NM_001286586 : NM_006319	IGV	10423	CDP-diacylglycerol--inositol 3-phosphatidyltransferase	GO:0000139 // GO:0005789 // GO:0005794 // GO:0005886 // GO:0016020 // GO:0016021	Golgi membrane // endoplasmic reticulum membrane // Golgi apparatus // plasma membrane // membrane // integral component of membrane	GO:0003881 // GO:0003881 // GO:0019992 // GO:0030145 // GO:0030246 // GO:0043178	CDP-diacylglycerol-inositol 3-phosphatidyltransferase activity // CDP-diacylglycerol-inositol 3-phosphatidyltransferase activity // diacylglycerol binding // manganese ion binding // carbohydrate binding // alcohol binding	GO:0006644 // GO:0006661 // GO:0006661 // GO:0044281 // GO:0046341 // GO:0046474	phospholipid metabolic process // phosphatidylinositol biosynthetic process // phosphatidylinositol biosynthetic process // small molecule metabolic process // CDP-diacylglycerol metabolic process // glycerophospholipid biosynthetic process	Inositol phosphate metabolism // Glycerophospholipid metabolism // Metabolic pathways // Phosphatidylinositol signaling system	0.00796353
PLCL2	1.47333	1.47932	1.323	1.2785	PLCL2	chr3	16926452	205647	4352	+	Protein Gene	NM_001144382 : NM_015184 : NR_037465	IGV	23228	phospholipase C-like 2	GO:0005737	cytoplasm	GO:0004435 // GO:0004871 // GO:0050811	phosphatidylinositol phospholipase C activity // signal transducer activity // GABA receptor binding	GO:0002322 // GO:0002337 // GO:0006629 // GO:0007214 // GO:0032228 // GO:0033135 // GO:0035556 // GO:0050859 // GO:1900122	B cell proliferation involved in immune response // B-1a B cell differentiation // lipid metabolic process // gamma-aminobutyric acid signaling pathway // regulation of synaptic transmission, GABAergic // regulation of peptidyl-serine phosphorylation // intracellular signal transduction // negative regulation of B cell receptor signaling pathway // positive regulation of receptor binding	-	0.00797837
SLC35B3	2.98471	2.92892	2.41694	2.27016	SLC35B3	chr6	8413300	22501	2499	-	Protein Gene	NM_015948 : NR_109913 : NR_109914 : NM_001142541	IGV	51000	solute carrier family 35 (adenosine 3'-phospho 5'-phosphosulfate transporter), member B3	GO:0000139 // GO:0005739 // GO:0005794 // GO:0016021 // GO:0043231	Golgi membrane // mitochondrion // Golgi apparatus // integral component of membrane // intracellular membrane-bounded organelle	-	-	GO:0005975 // GO:0006805 // GO:0009405 // GO:0030203 // GO:0044281 // GO:0050427 // GO:0050428 // GO:0055085	carbohydrate metabolic process // xenobiotic metabolic process // pathogenesis // glycosaminoglycan metabolic process // small molecule metabolic process // 3'-phosphoadenosine 5'-phosphosulfate metabolic process // 3'-phosphoadenosine 5'-phosphosulfate biosynthetic process // transmembrane transport	-	0.0079982
PCGF6	12.4303	12.6821	11.509	11.3747	PCGF6	chr10	105062553	48339	2230	-	Protein Gene	NM_032154 : NM_001011663	IGV	84108	polycomb group ring finger 6	GO:0005634 // GO:0031519 // GO:0031519 // GO:0035102	nucleus // PcG protein complex // PcG protein complex // PRC1 complex	GO:0000977 // GO:0001227 // GO:0003677 // GO:0003700 // GO:0005515 // GO:0008270	RNA polymerase II regulatory region sequence-specific DNA binding // RNA polymerase II transcription regulatory region sequence-specific DNA binding transcription factor activity involved in negative regulation of transcription // DNA binding // sequence-specific DNA binding transcription factor activity // protein binding // zinc ion binding	GO:0000122 // GO:0006351 // GO:0045892	negative regulation of transcription from RNA polymerase II promoter // transcription, DNA-templated // negative regulation of transcription, DNA-templated	Signaling pathways regulating pluripotency of stem cells	0.00800038
NRGN	3.11562	3.24064	4.12468	3.94117	NRGN	chr11	124609829	7274	1218	+	Protein Gene	NM_006176 : NM_001126181	IGV	4900	neurogranin (protein kinase C substrate, RC3)	GO:0005622	intracellular	GO:0005516	calmodulin binding	GO:0007165 // GO:0007399 // GO:0035556	signal transduction // nervous system development // intracellular signal transduction	-	0.00822719
LINC00504	0.0280145	0.0328164	0.0120848	0.0116783	LINC00504	chr4	14472090	417704	4671	-	Non-Coding Gene	NR_126435	IGV	201853	long intergenic non-protein coding RNA 504	-	-	-	-	-	-	-	0.0082423
CROCCP3	0.0487541	0.0571108	0.0210313	0.0203239	CROCCP3	chr1	16793931	25266	5368	-	Non-Coding Gene	NR_023386	IGV	114819	ciliary rootlet coiled-coil, rootletin pseudogene 3	-	-	-	-	-	-	-	0.0082423
MVB12A	22.0937	21.2148	25.0061	25.0313	MVB12A	chr19	17516495	19654	1763	+	Protein Gene	NR_130766 : NR_130765 : NM_001304547 : NM_138401	IGV	93343	multivesicular body subunit 12A	GO:0000813 // GO:0005654 // GO:0005737 // GO:0005815 // GO:0005829 // GO:0016235 // GO:0031902 // GO:0031982 // GO:0043231 // GO:0070062	ESCRT I complex // nucleoplasm // cytoplasm // microtubule organizing center // cytosol // aggresome // late endosome membrane // vesicle // intracellular membrane-bounded organelle // extracellular vesicular exosome	GO:0005515 // GO:0008289 // GO:0017124 // GO:0043130	protein binding // lipid binding // SH3 domain binding // ubiquitin binding	GO:0015031 // GO:0042058 // GO:0043162	protein transport // regulation of epidermal growth factor receptor signaling pathway // ubiquitin-dependent protein catabolic process via the multivesicular body sorting pathway	Endocytosis	0.00832539
BTBD7	4.55262	4.65168	4.05935	4.14487	BTBD7	chr14	93703896	95543	9581	-	Protein Gene	NM_001289133 : NM_001002860 : NM_018167	IGV	55727	BTB (POZ) domain containing 7	GO:0005634	nucleus	-	-	GO:0007275 // GO:0060693	multicellular organismal development // regulation of branching involved in salivary gland morphogenesis	-	0.00834799
NRDE2	2.64322	2.66625	2.43528	2.37379	NRDE2	chr14	90744398	54084	4010	-	Protein Gene	NM_017970	IGV	55051	NRDE-2, necessary for RNA interference, domain containing	GO:0005575	cellular_component	GO:0003674	molecular_function	GO:0008150	biological_process	-	0.00839434
RORC	0	0.0119232	0.0526894	0.0509173	RORC	chr1	151778547	25802	3214	-	Protein Gene	NM_001001523 : NM_005060	IGV	6097	RAR-related orphan receptor C	GO:0005634 // GO:0005634 // GO:0005654	nucleus // nucleus // nucleoplasm	GO:0001223 // GO:0003677 // GO:0003700 // GO:0003707 // GO:0004879 // GO:0005515 // GO:0008142 // GO:0008270 // GO:0043565 // GO:0043565 // GO:0098531	transcription coactivator binding // DNA binding // sequence-specific DNA binding transcription factor activity // steroid hormone receptor activity // ligand-activated sequence-specific DNA binding RNA polymerase II transcription factor activity // protein binding // oxysterol binding // zinc ion binding // sequence-specific DNA binding // sequence-specific DNA binding // direct ligand regulated…	GO:0006367 // GO:0006468 // GO:0006805 // GO:0010467 // GO:0010906 // GO:0019218 // GO:0030522 // GO:0030522 // GO:0032922 // GO:0033077 // GO:0036315 // GO:0042093 // GO:0042753 // GO:0043401 // GO:0045586 // GO:0045598 // GO:0045893 // GO:0048535 // GO:0048535 // GO:0048541 // GO:0048541 // GO:0060612 // GO:0060850 // GO:0070244 // GO:0070244 // GO:0072539	transcription initiation from RNA polymerase II promoter // protein phosphorylation // xenobiotic metabolic process // gene expression // regulation of glucose metabolic process // regulation of steroid metabolic process // intracellular receptor signaling pathway // intracellular receptor signaling pathway // circadian regulation of gene expression // T cell differentiation in thymus // cellular…	Circadian rhythm // Inflammatory bowel disease (IBD)	0.00842518
TRIM7	4.47116	4.47571	4.93291	5.072	TRIM7	chr5	180620924	11370	4829	-	Protein Gene	NM_203297 : NM_203296 : NM_203294 : NM_203295 : NM_203293 : NM_033342	IGV	81786	tripartite motif containing 7	GO:0005634 // GO:0005737	nucleus // cytoplasm	GO:0008270	zinc ion binding	-	-	-	0.00843237
LFNG	9.11083	9.08537	10.4666	10.1491	LFNG	chr7	2552163	16648	3155	+	Protein Gene	NM_001166355 : NM_002304 : NM_001040167 : NM_001040168 : NR_039791	IGV	3955	LFNG O-fucosylpeptide 3-beta-N-acetylglucosaminyltransferase	GO:0005576 // GO:0030173 // GO:0031982	extracellular region // integral component of Golgi membrane // vesicle	GO:0003674 // GO:0033829 // GO:0046872	molecular_function // O-fucosylpeptide 3-beta-N-acetylglucosaminyltransferase activity // metal ion binding	GO:0001541 // GO:0001756 // GO:0007143 // GO:0007219 // GO:0007386 // GO:0008152 // GO:0008152 // GO:0008593 // GO:0009887 // GO:0014807 // GO:0032092 // GO:0045747	ovarian follicle development // somitogenesis // female meiotic division // Notch signaling pathway // compartment pattern specification // metabolic process // metabolic process // regulation of Notch signaling pathway // organ morphogenesis // regulation of somitogenesis // positive regulation of protein binding // positive regulation of Notch signaling pathway	Other types of O-glycan biosynthesis // Notch signaling pathway	0.00844308
SLC25A25-AS1	0.158943	0.179538	0.0734616	0.0851891	SLC25A25-AS1	chr9	130873450	7564	3842	-	Non-Coding Gene	NR_033374	IGV	100289019	SLC25A25 antisense RNA 1	-	-	-	-	-	-	-	0.008464
METTL16	3.76062	3.76352	3.08094	2.87302	METTL16	chr17	2319348	95853	5753	-	Protein Gene	NM_024086	IGV	79066	methyltransferase like 16	-	-	GO:0008168 // GO:0044822	methyltransferase activity // poly(A) RNA binding	GO:0032259	methylation	-	0.00854478
LINC00087	0.12427	0.109178	0.0603076	0.0582793	LINC00087	chrX	134229015	3719	2808	-	Non-Coding Gene	NR_024493	IGV	644596	long intergenic non-protein coding RNA 87	-	-	-	-	-	-	-	0.0085631
RAB3IL1	0.905229	0.972024	1.19317	1.21594	RAB3IL1	chr11	61664768	22974	2602	-	Protein Gene	NM_013401 : NM_001271686	IGV	5866	RAB3A interacting protein (rabin3)-like 1	-	-	GO:0005515 // GO:0017112	protein binding // Rab guanyl-nucleotide exchange factor activity	GO:0015031	protein transport	-	0.00857645
RAD51B	2.0372	2.1726	1.58183	1.5994	RAD51B	chr14	68286496	776243	3854	+	Protein Gene	NM_133510 : NM_002877 : NM_133509	IGV	5890	RAD51 paralog B	GO:0005634 // GO:0005654 // GO:0005657 // GO:0033063	nucleus // nucleoplasm // replication fork // Rad51B-Rad51C-Rad51D-XRCC2 complex	GO:0000400 // GO:0003677 // GO:0003690 // GO:0003697 // GO:0005515 // GO:0005524 // GO:0008094	four-way junction DNA binding // DNA binding // double-stranded DNA binding // single-stranded DNA binding // protein binding // ATP binding // DNA-dependent ATPase activity	GO:0000724 // GO:0006281 // GO:0006310 // GO:0007131 // GO:0007596 // GO:0010971	double-strand break repair via homologous recombination // DNA repair // DNA recombination // reciprocal meiotic recombination // blood coagulation // positive regulation of G2/M transition of mitotic cell cycle	Homologous recombination	0.00858487
ISM1	0.454361	0.443534	0.391999	0.378816	ISM1	chr20	13202418	78880	2592	+	Protein Gene	NM_080826	IGV	140862	isthmin 1, angiogenesis inhibitor	GO:0005576	extracellular region	-	-	-	-	-	0.00877433
MT1M	0.446101	0.435471	0.384873	0.371929	MT1M	chr16	56666534	1365	440	+	Protein Gene	NM_176870	IGV	4499	metallothionein 1M	GO:0005634 // GO:0005737 // GO:0048471	nucleus // cytoplasm // perinuclear region of cytoplasm	GO:0008270	zinc ion binding	GO:0045926 // GO:0071294	negative regulation of growth // cellular response to zinc ion	Mineral absorption	0.00877451
NUDT9P1	0.324001	0.355815	0.104824	0.151948	NUDT9P1	chr10	92911761	1077	1077	-	Non-Coding Gene	NR_002779	IGV	119369	nudix (nucleoside diphosphate linked moiety X)-type motif 9 pseudogene 1	-	-	-	-	-	-	-	0.00879437
KAT6A	4.77761	4.56884	3.83919	3.89807	KAT6A	chr8	41786997	122509	9285	-	Protein Gene	NM_001099412 : NM_001099413 : NM_006766	IGV	7994	K(lysine) acetyltransferase 6A	GO:0000786 // GO:0005634 // GO:0005654 // GO:0005654 // GO:0005730 // GO:0005794 // GO:0016605 // GO:0070776	nucleosome // nucleus // nucleoplasm // nucleoplasm // nucleolus // Golgi apparatus // PML body // MOZ/MORF histone acetyltransferase complex	GO:0003677 // GO:0003682 // GO:0003713 // GO:0004402 // GO:0005515 // GO:0008134 // GO:0008270 // GO:0016407	DNA binding // chromatin binding // transcription coactivator activity // histone acetyltransferase activity // protein binding // transcription factor binding // zinc ion binding // acetyltransferase activity	GO:0003007 // GO:0006323 // GO:0006325 // GO:0006334 // GO:0006351 // GO:0006473 // GO:0016573 // GO:0030099 // GO:0035019 // GO:0035162 // GO:0035909 // GO:0043433 // GO:0043966 // GO:0045892 // GO:0045893 // GO:0060325 // GO:0090398	heart morphogenesis // DNA packaging // chromatin organization // nucleosome assembly // transcription, DNA-templated // protein acetylation // histone acetylation // myeloid cell differentiation // somatic stem cell maintenance // embryonic hemopoiesis // aorta morphogenesis // negative regulation of sequence-specific DNA binding transcription factor activity // histone H3 acetylation // negativ…	Signaling pathways regulating pluripotency of stem cells	0.00884477
LPPR2	4.94546	4.90368	4.15694	4.33532	LPPR2	chr19	11466062	10313	2743	+	Protein Gene	NM_001170635 : NM_022737	IGV	64748	lipid phosphate phosphatase-related protein type 2	GO:0016021	integral component of membrane	GO:0008195	phosphatidate phosphatase activity	GO:0016311	dephosphorylation	-	0.00887362
TET2	0.845554	0.872929	0.637392	0.683604	TET2	chr4	106067032	133929	15321	+	Protein Gene	NM_017628 : NM_001127208	IGV	54790	tet methylcytosine dioxygenase 2	-	-	GO:0003677 // GO:0005515 // GO:0008198 // GO:0008270 // GO:0070579 // GO:0070579 // GO:0070579	DNA binding // protein binding // ferrous iron binding // zinc ion binding // methylcytosine dioxygenase activity // methylcytosine dioxygenase activity // methylcytosine dioxygenase activity	GO:0001822 // GO:0002318 // GO:0006211 // GO:0006493 // GO:0006493 // GO:0007049 // GO:0009791 // GO:0010467 // GO:0019858 // GO:0020027 // GO:0030099 // GO:0035511 // GO:0040029 // GO:0045944 // GO:0048536 // GO:0061484 // GO:0072576 // GO:0080111 // GO:0080182	kidney development // myeloid progenitor cell differentiation // 5-methylcytosine catabolic process // protein O-linked glycosylation // protein O-linked glycosylation // cell cycle // post-embryonic development // gene expression // cytosine metabolic process // hemoglobin metabolic process // myeloid cell differentiation // oxidative DNA demethylation // regulation of gene expression, epigeneti…	-	0.00888689
SIPA1L1	6.25618	6.32898	5.61023	5.75878	SIPA1L1	chr14	71996029	211918	8492	+	Protein Gene	NM_015556 : NM_001284245 : NM_001284246 : NM_001284247	IGV	26037	signal-induced proliferation-associated 1 like 1	GO:0005575 // GO:0005737 // GO:0005856 // GO:0014069 // GO:0030054 // GO:0043197 // GO:0045211	cellular_component // cytoplasm // cytoskeleton // postsynaptic density // cell junction // dendritic spine // postsynaptic membrane	GO:0003674 // GO:0005096 // GO:0046875	molecular_function // GTPase activator activity // ephrin receptor binding	GO:0008150 // GO:0031532 // GO:0048013 // GO:0048167 // GO:0050770 // GO:0061001	biological_process // actin cytoskeleton reorganization // ephrin receptor signaling pathway // regulation of synaptic plasticity // regulation of axonogenesis // regulation of dendritic spine morphogenesis	Rap1 signaling pathway	0.00900286
C22orf39	1.15899	1.20399	1.01343	1.01852	C22orf39	chr22	19428410	7346	2785	-	Protein Gene	NM_001166242 : NM_173793	IGV	128977	chromosome 22 open reading frame 39	-	-	-	-	-	-	-	0.00910466
PHKA1	3.75937	3.7351	3.36708	3.24942	PHKA1	chrX	71798664	135366	6161	-	Protein Gene	NM_001122670 : NM_002637 : NM_001172436	IGV	5255	phosphorylase kinase, alpha 1 (muscle)	GO:0005829 // GO:0005886	cytosol // plasma membrane	GO:0004553 // GO:0004689 // GO:0005516	hydrolase activity, hydrolyzing O-glycosyl compounds // phosphorylase kinase activity // calmodulin binding	GO:0005975 // GO:0005977 // GO:0005980 // GO:0006006 // GO:0006091 // GO:0006468 // GO:0009405 // GO:0044281	carbohydrate metabolic process // glycogen metabolic process // glycogen catabolic process // glucose metabolic process // generation of precursor metabolites and energy // protein phosphorylation // pathogenesis // small molecule metabolic process	Calcium signaling pathway // Insulin signaling pathway	0.00910826
CUL3	10.8779	10.8928	10.4999	10.5917	CUL3	chr2	225334867	115248	6927	-	Protein Gene	NM_001257198 : NM_003590 : NM_001257197	IGV	8452	cullin 3	GO:0000139 // GO:0005654 // GO:0005827 // GO:0005829 // GO:0016020 // GO:0031463 // GO:0070062	Golgi membrane // nucleoplasm // polar microtubule // cytosol // membrane // Cul3-RING ubiquitin ligase complex // extracellular vesicular exosome	GO:0004842 // GO:0004842 // GO:0005515 // GO:0030332 // GO:0031208 // GO:0031625 // GO:0042803 // GO:0046982	ubiquitin-protein transferase activity // ubiquitin-protein transferase activity // protein binding // cyclin binding // POZ domain binding // ubiquitin protein ligase binding // protein homodimerization activity // protein heterodimerization activity	GO:0000082 // GO:0000209 // GO:0001831 // GO:0006513 // GO:0006888 // GO:0007050 // GO:0007080 // GO:0007229 // GO:0007369 // GO:0008054 // GO:0008284 // GO:0016055 // GO:0016477 // GO:0016567 // GO:0017145 // GO:0032467 // GO:0035024 // GO:0040016 // GO:0043149 // GO:0043161 // GO:0045842 // GO:0048208 // GO:0090090 // GO:0097193	G1/S transition of mitotic cell cycle // protein polyubiquitination // trophectodermal cellular morphogenesis // protein monoubiquitination // ER to Golgi vesicle-mediated transport // cell cycle arrest // mitotic metaphase plate congression // integrin-mediated signaling pathway // gastrulation // negative regulation of cyclin-dependent protein serine/threonine kinase by cyclin degradation // po…	Ubiquitin mediated proteolysis	0.00912312
FHL3	11.1087	11.4131	12.8771	12.6086	FHL3	chr1	38462442	8746	1657	-	Protein Gene	NM_001243878 : NM_004468	IGV	2275	four and a half LIM domains 3	GO:0001725 // GO:0005634 // GO:0005925 // GO:0030018	stress fiber // nucleus // focal adhesion // Z disc	GO:0003779 // GO:0008270	actin binding // zinc ion binding	GO:0007517 // GO:0030036	muscle organ development // actin cytoskeleton organization	-	0.00912344
LOC100506125	0.157468	0.207516	0	0	LOC100506125	chr12	49182930	1389	554	+	Non-Coding Gene	NR_110019 : NR_110020	IGV	100506125	uncharacterized LOC100506125	-	-	-	-	-	-	-	0.00914441
TMCC1-AS1	0.0249463	0.032875	0	0	TMCC1-AS1	chr3	129612714	15042	3497	+	Non-Coding Gene	NR_037893	IGV	100507032	TMCC1 antisense RNA 1 (head to head)	-	-	-	-	-	-	-	0.00914441
ADAM20P1	0.0287343	0.0378669	0	0	ADAM20P1	chr14	70935596	14878	3036	-	Non-Coding Gene	NR_037933	IGV	317760	ADAM metallopeptidase domain 20 pseudogene 1	-	-	-	-	-	-	-	0.00914441
NAT2	0.0662394	0.0872923	0	0	NAT2	chr8	18248755	9969	1317	+	Protein Gene	NM_000015	IGV	10	N-acetyltransferase 2 (arylamine N-acetyltransferase)	GO:0005829	cytosol	GO:0004060	arylamine N-acetyltransferase activity	GO:0006805 // GO:0044281	xenobiotic metabolic process // small molecule metabolic process	Caffeine metabolism // Drug metabolism - other enzymes // Metabolic pathways // Chemical carcinogenesis	0.00914442
PCDH19	0.00894191	0.0117839	0	0	PCDH19	chrX	99546642	118630	9756	-	Protein Gene	NM_001184880 : NM_001105243 : NM_020766	IGV	57526	protocadherin 19	GO:0005886 // GO:0016021	plasma membrane // integral component of membrane	GO:0005509	calcium ion binding	GO:0007156	homophilic cell adhesion via plasma membrane adhesion molecules	-	0.00914442
TNFRSF4	0.0790193	0.104134	0	0	TNFRSF4	chr1	1146706	2843	1104	-	Protein Gene	NM_003327	IGV	7293	tumor necrosis factor receptor superfamily, member 4	GO:0005887 // GO:0009897 // GO:0009986	integral component of plasma membrane // external side of plasma membrane // cell surface	GO:0005031	tumor necrosis factor-activated receptor activity	GO:0006954 // GO:0006955 // GO:0006968 // GO:0030890 // GO:0033209 // GO:0042098 // GO:0042981 // GO:0043433 // GO:0045859 // GO:0045892 // GO:0050710 // GO:0051024	inflammatory response // immune response // cellular defense response // positive regulation of B cell proliferation // tumor necrosis factor-mediated signaling pathway // T cell proliferation // regulation of apoptotic process // negative regulation of sequence-specific DNA binding transcription factor activity // regulation of protein kinase activity // negative regulation of transcription, DNA…	Cytokine-cytokine receptor interaction	0.00914442
SLC39A2	0.0615213	0.0810747	0	0	SLC39A2	chr14	21467414	2621	1418	+	Protein Gene	NM_001256588 : NM_014579	IGV	29986	solute carrier family 39 (zinc transporter), member 2	GO:0005886 // GO:0005886 // GO:0005887 // GO:0016023	plasma membrane // plasma membrane // integral component of plasma membrane // cytoplasmic membrane-bounded vesicle	GO:0005385	zinc ion transmembrane transporter activity	GO:0006829 // GO:0055085 // GO:0071577	zinc II ion transport // transmembrane transport // zinc II ion transmembrane transport	-	0.00914442
PDPN	0.20492	0.180033	0.284134	0.292883	PDPN	chr1	13910252	34201	2980	+	Protein Gene	NM_006474 : NM_198389 : NM_001006624 : NM_001006625	IGV	10630	podoplanin	GO:0001726 // GO:0005886 // GO:0005887 // GO:0009897 // GO:0016324 // GO:0030027 // GO:0030175 // GO:0031258 // GO:0031527 // GO:0031528 // GO:0032587	ruffle // plasma membrane // integral component of plasma membrane // external side of plasma membrane // apical plasma membrane // lamellipodium // filopodium // lamellipodium membrane // filopodium membrane // microvillus membrane // ruffle membrane	GO:0005372 // GO:0008517 // GO:0015171 // GO:0015250	water transmembrane transporter activity // folic acid transporter activity // amino acid transmembrane transporter activity // water channel activity	GO:0000902 // GO:0001946 // GO:0006693 // GO:0006833 // GO:0006865 // GO:0006954 // GO:0007165 // GO:0007399 // GO:0008283 // GO:0008360 // GO:0010572 // GO:0015884 // GO:0016337 // GO:0030324 // GO:0030335 // GO:0035239 // GO:0048286 // GO:0051272 // GO:0055093 // GO:2000045	cell morphogenesis // lymphangiogenesis // prostaglandin metabolic process // water transport // amino acid transport // inflammatory response // signal transduction // nervous system development // cell proliferation // regulation of cell shape // positive regulation of platelet activation // folic acid transport // single organismal cell-cell adhesion // lung development // positive regulation …	-	0.00917361
NELFB	38.757	39.2398	41.467	42.06	NELFB	chr9	140149759	18242	2566	+	Protein Gene	NM_015456	IGV	25920	negative elongation factor complex member B	GO:0005654 // GO:0005654 // GO:0005737 // GO:0032021	nucleoplasm // nucleoplasm // cytoplasm // NELF complex	GO:0005515	protein binding	GO:0006366 // GO:0006368 // GO:0010467 // GO:0016032 // GO:0045892 // GO:0050434	transcription from RNA polymerase II promoter // transcription elongation from RNA polymerase II promoter // gene expression // viral process // negative regulation of transcription, DNA-templated // positive regulation of viral transcription	-	0.00929441
NCF2	1.34669	1.27533	1.04114	1.00612	NCF2	chr1	183524697	35360	2494	-	Protein Gene	NM_001190789 : NM_000433 : NM_001190794 : NM_001127651	IGV	4688	neutrophil cytosolic factor 2	GO:0001669 // GO:0005730 // GO:0005737 // GO:0005829 // GO:0032010 // GO:0043020	acrosomal vesicle // nucleolus // cytoplasm // cytosol // phagolysosome // NADPH oxidase complex	GO:0005515 // GO:0008022 // GO:0009055 // GO:0048365	protein binding // protein C-terminus binding // electron carrier activity // Rac GTPase binding	GO:0002474 // GO:0002479 // GO:0006801 // GO:0006968 // GO:0007568 // GO:0009749 // GO:0014823 // GO:0032496 // GO:0032570 // GO:0032870 // GO:0034616 // GO:0042493 // GO:0042554 // GO:0042590 // GO:0043525 // GO:0045087 // GO:0045730 // GO:0045777 // GO:0048010 // GO:0051701 // GO:0055093 // GO:0090382	antigen processing and presentation of peptide antigen via MHC class I // antigen processing and presentation of exogenous peptide antigen via MHC class I, TAP-dependent // superoxide metabolic process // cellular defense response // aging // response to glucose // response to activity // response to lipopolysaccharide // response to progesterone // cellular response to hormone stimulus // respon…	Phagosome // Osteoclast differentiation // Leukocyte transendothelial migration // Leishmaniasis	0.00929702
PAFAH1B2	16.9386	17.299	15.4677	15.1091	PAFAH1B2	chr11	117015000	33890	6412	+	Protein Gene	NM_002572 : NR_110282 : NM_001184746 : NM_001184747 : NM_001184748 : NR_110269 : NR_110268	IGV	5049	platelet-activating factor acetylhydrolase 1b, catalytic subunit 2 (30kDa)	GO:0005730 // GO:0005737 // GO:0005737 // GO:0005829 // GO:0005886 // GO:0070062	nucleolus // cytoplasm // cytoplasm // cytosol // plasma membrane // extracellular vesicular exosome	GO:0003847 // GO:0042803 // GO:0046982 // GO:0047179	1-alkyl-2-acetylglycerophosphocholine esterase activity // protein homodimerization activity // protein heterodimerization activity // platelet-activating factor acetyltransferase activity	GO:0006629 // GO:0007283 // GO:0007420 // GO:0016042 // GO:0016239	lipid metabolic process // spermatogenesis // brain development // lipid catabolic process // positive regulation of macroautophagy	Ether lipid metabolism // Metabolic pathways	0.00937229
COL13A1	0.125141	0.122159	0.161948	0.17389	COL13A1	chr10	71561644	157261	3137	+	Protein Gene	NM_080798 : NM_080800 : NM_080801 : NM_080802 : NM_001130103 : NM_080805	IGV	1305	collagen, type XIII, alpha 1	GO:0005576 // GO:0005600 // GO:0005788 // GO:0005886 // GO:0005911	extracellular region // collagen type XIII trimer // endoplasmic reticulum lumen // plasma membrane // cell-cell junction	GO:0005515 // GO:0008201	protein binding // heparin binding	GO:0001763 // GO:0001958 // GO:0007160 // GO:0016337 // GO:0022617 // GO:0030154 // GO:0030198 // GO:0030574	morphogenesis of a branching structure // endochondral ossification // cell-matrix adhesion // single organismal cell-cell adhesion // extracellular matrix disassembly // cell differentiation // extracellular matrix organization // collagen catabolic process	Protein digestion and absorption	0.00939253
ABCA12	0.707581	0.723893	0.632554	0.64621	ABCA12	chr2	215796266	206886	9370	-	Protein Gene	NM_015657 : NM_173076 : NR_103740	IGV	26154	ATP-binding cassette, sub-family A (ABC1), member 12	GO:0005737 // GO:0005743 // GO:0005829 // GO:0005886 // GO:0016021 // GO:0097209	cytoplasm // mitochondrial inner membrane // cytosol // plasma membrane // integral component of membrane // epidermal lamellar body	GO:0005102 // GO:0005319 // GO:0005515 // GO:0005524 // GO:0034040 // GO:0034191	receptor binding // lipid transporter activity // protein binding // ATP binding // lipid-transporting ATPase activity // apolipoprotein A-I receptor binding	GO:0006869 // GO:0006869 // GO:0008152 // GO:0010875 // GO:0019725 // GO:0031424 // GO:0032940 // GO:0033700 // GO:0035627 // GO:0043129 // GO:0045055 // GO:0048286 // GO:0055088 // GO:0061436 // GO:0072659 // GO:0072659 // GO:2000010	lipid transport // lipid transport // metabolic process // positive regulation of cholesterol efflux // cellular homeostasis // keratinization // secretion by cell // phospholipid efflux // ceramide transport // surfactant homeostasis // regulated secretory pathway // lung alveolus development // lipid homeostasis // establishment of skin barrier // protein localization to plasma membrane // prot…	ABC transporters	0.00942966
ATG2B	1.69774	1.71944	1.40878	1.47936	ATG2B	chr14	96747595	82084	11099	-	Protein Gene	NM_018036	IGV	55102	autophagy related 2B	GO:0000407 // GO:0005811 // GO:0019898 // GO:0034045	pre-autophagosomal structure // lipid particle // extrinsic component of membrane // pre-autophagosomal structure membrane	-	-	GO:0000045 // GO:0000422 // GO:0006995 // GO:0044804	autophagic vacuole assembly // mitochondrion degradation // cellular response to nitrogen starvation // nucleophagy	-	0.00946307
FAM222B	3.62512	3.64437	4.08451	4.22908	FAM222B	chr17	27082996	86862	4837	-	Protein Gene	NM_001288634 : NM_001288639 : NM_001288638 : NM_001288637 : NM_001288636 : NM_001077498 : NM_001288631 : NM_001288640 : NM_001288635 : NM_018182 : NM_001288633 : NM_001288632	IGV	55731	family with sequence similarity 222, member B	GO:0005654	nucleoplasm	-	-	-	-	-	0.0094792
ZNF107	1.18238	1.22022	1.06611	1.0558	ZNF107	chr7	64126461	45500	9610	+	Protein Gene	NR_104149 : NR_104148 : NM_016220 : NM_001013746 : NM_001282359 : NM_001282360 : NR_106898	IGV	51427	zinc finger protein 107	GO:0005575 // GO:0005634	cellular_component // nucleus	GO:0003674 // GO:0003677 // GO:0046872	molecular_function // DNA binding // metal ion binding	GO:0006351 // GO:0006355 // GO:0008150	transcription, DNA-templated // regulation of transcription, DNA-templated // biological_process	-	0.00948591
PRKAB2	1.93257	2.01359	1.46752	1.32828	PRKAB2	chr1	146626685	17484	5462	-	Protein Gene	NM_005399 : NR_103870 : NR_103871	IGV	5565	protein kinase, AMP-activated, beta 2 non-catalytic subunit	GO:0005654 // GO:0005829 // GO:0031588	nucleoplasm // cytosol // AMP-activated protein kinase complex	GO:0004679 // GO:0005515 // GO:0042802	AMP-activated protein kinase activity // protein binding // identical protein binding	GO:0006112 // GO:0006468 // GO:0006633 // GO:0006853 // GO:0006996 // GO:0007005 // GO:0007050 // GO:0007165 // GO:0008286 // GO:0042304 // GO:0044255 // GO:0044281 // GO:0045859 // GO:0061024	energy reserve metabolic process // protein phosphorylation // fatty acid biosynthetic process // carnitine shuttle // organelle organization // mitochondrion organization // cell cycle arrest // signal transduction // insulin receptor signaling pathway // regulation of fatty acid biosynthetic process // cellular lipid metabolic process // small molecule metabolic process // regulation of protein…	FoxO signaling pathway // AMPK signaling pathway // Circadian rhythm // Insulin signaling pathway // Adipocytokine signaling pathway // Oxytocin signaling pathway // Non-alcoholic fatty liver disease (NAFLD) // Hypertrophic cardiomyopathy (HCM)	0.00952607
SIRT2	13.0698	13.3435	14.2041	14.1736	SIRT2	chr19	39369195	21308	2399	-	Protein Gene	NR_034146 : NM_012237 : NM_030593 : NM_001193286	IGV	22933	sirtuin 2	GO:0005634 // GO:0005677 // GO:0005694 // GO:0005720 // GO:0005737 // GO:0005813 // GO:0005814 // GO:0005819 // GO:0005829 // GO:0005874 // GO:0005886 // GO:0030426 // GO:0030496 // GO:0033010 // GO:0033270 // GO:0043204 // GO:0043209 // GO:0043219 // GO:0043220 // GO:0044224 // GO:0048471 // GO:0072686 // GO:0072687 // GO:0097386	nucleus // chromatin silencing complex // chromosome // nuclear heterochromatin // cytoplasm // centrosome // centriole // spindle // cytosol // microtubule // plasma membrane // growth cone // midbody // paranodal junction // paranode region of axon // perikaryon // myelin sheath // lateral loop // Schmidt-Lanterman incisure // juxtaparanode region of axon // perinuclear region of cytoplasm // m…	GO:0003682 // GO:0003950 // GO:0004407 // GO:0005515 // GO:0008134 // GO:0008270 // GO:0017136 // GO:0017136 // GO:0033558 // GO:0033558 // GO:0034979 // GO:0034979 // GO:0035035 // GO:0042826 // GO:0042903 // GO:0042903 // GO:0043130 // GO:0046970 // GO:0048487 // GO:0070403	chromatin binding // NAD+ ADP-ribosyltransferase activity // histone deacetylase activity // protein binding // transcription factor binding // zinc ion binding // NAD-dependent histone deacetylase activity // NAD-dependent histone deacetylase activity // protein deacetylase activity // protein deacetylase activity // NAD-dependent protein deacetylase activity // NAD-dependent protein deacetylase…	GO:0000122 // GO:0000122 // GO:0000183 // GO:0006342 // GO:0006348 // GO:0006351 // GO:0006471 // GO:0006471 // GO:0006476 // GO:0006476 // GO:0006476 // GO:0006914 // GO:0007067 // GO:0007096 // GO:0008285 // GO:0010507 // GO:0010801 // GO:0014065 // GO:0016458 // GO:0016575 // GO:0016575 // GO:0016575 // GO:0021762 // GO:0022011 // GO:0031641 // GO:0032436 // GO:0034599 // GO:0034983 // GO:0035…	negative regulation of transcription from RNA polymerase II promoter // negative regulation of transcription from RNA polymerase II promoter // chromatin silencing at rDNA // chromatin silencing // chromatin silencing at telomere // transcription, DNA-templated // protein ADP-ribosylation // protein ADP-ribosylation // protein deacetylation // protein deacetylation // protein deacetylation // aut…	-	0.00954498
NAGPA-AS1	0.0705233	0.0936063	0	0	NAGPA-AS1	chr16	5083703	9270	1237	+	Non-Coding Gene	NR_038913	IGV	100507589	NAGPA antisense RNA 1	-	-	-	-	-	-	-	0.00960565
CHMP1B2P	0.0386747	0.0453038	0.00834165	0	CHMP1B2P	chrX	79483988	106830	6767	-	Non-Coding Gene	NR_110646	IGV	101060146	charged multivesicular body protein 1B2, pseudogene	-	-	-	-	-	-	-	0.0096362
CCDC142	1.64816	1.63909	1.50285	1.45762	CCDC142	chr2	74699959	10399	4339	-	Protein Gene	NM_032779	IGV	84865	coiled-coil domain containing 142	-	-	-	-	-	-	-	0.00967585
PPFIA1	6.89486	6.93398	6.11635	6.31047	PPFIA1	chr11	70116806	113802	5662	+	Protein Gene	NM_177423 : NR_045286 : NM_003626 : NR_031624	IGV	8500	protein tyrosine phosphatase, receptor type, f polypeptide (PTPRF), interacting protein (liprin), alpha 1	GO:0005737 // GO:0005829 // GO:0005925 // GO:0048786	cytoplasm // cytosol // focal adhesion // presynaptic active zone	GO:0004871 // GO:0005515	signal transducer activity // protein binding	GO:0007160 // GO:0007165 // GO:0007268 // GO:0007269 // GO:0014047 // GO:0051497 // GO:0090005	cell-matrix adhesion // signal transduction // synaptic transmission // neurotransmitter secretion // glutamate secretion // negative regulation of stress fiber assembly // negative regulation of establishment of protein localization to plasma membrane	-	0.00968558
NME4	2.38457	2.31745	2.59436	2.58628	NME4	chr16	446755	4000	2067	+	Protein Gene	NM_001286436 : NM_001286438 : NM_001286439 : NM_001286435 : NM_005009 : NM_001286433 : NM_001286440	IGV	4833	NME/NM23 nucleoside diphosphate kinase 4	GO:0005739 // GO:0005743 // GO:0005758 // GO:0005829	mitochondrion // mitochondrial inner membrane // mitochondrial intermembrane space // cytosol	GO:0004550 // GO:0005515 // GO:0005524 // GO:0032403 // GO:0046872	nucleoside diphosphate kinase activity // protein binding // ATP binding // protein complex binding // metal ion binding	GO:0006163 // GO:0006165 // GO:0006183 // GO:0006220 // GO:0006228 // GO:0006241 // GO:0009116 // GO:0009142 // GO:0015949 // GO:0042981 // GO:0044281 // GO:0055086	purine nucleotide metabolic process // nucleoside diphosphate phosphorylation // GTP biosynthetic process // pyrimidine nucleotide metabolic process // UTP biosynthetic process // CTP biosynthetic process // nucleoside metabolic process // nucleoside triphosphate biosynthetic process // nucleobase-containing small molecule interconversion // regulation of apoptotic process // small molecule metab…	Purine metabolism // Pyrimidine metabolism // Metabolic pathways	0.00968681
CCSER2	5.33117	5.17101	4.57855	4.66027	CCSER2	chr10	86088345	189933	8100	+	Protein Gene	NM_001284241 : NM_001284240 : NM_018999 : NM_001284243 : NM_001284242	IGV	54462	coiled-coil serine-rich protein 2	GO:0015630	microtubule cytoskeleton	GO:0008017	microtubule binding	GO:0001578	microtubule bundle formation	-	0.00982953
AAMP	56.3833	55.1013	60.6008	61.3718	AAMP	chr2	219128852	6081	1835	-	Protein Gene	NM_001087 : NM_001302545	IGV	14	angio-associated, migratory cell protein	GO:0005737 // GO:0005886 // GO:0009986	cytoplasm // plasma membrane // cell surface	GO:0008201	heparin binding	GO:0001525 // GO:0010595 // GO:0014909 // GO:0030154	angiogenesis // positive regulation of endothelial cell migration // smooth muscle cell migration // cell differentiation	-	0.00987367
IFI16	152.895	148.909	136.724	135.158	IFI16	chr1	158979682	45264	2902	+	Protein Gene	NM_005531 : NM_001206567	IGV	3428	interferon, gamma-inducible protein 16	GO:0005634 // GO:0005654 // GO:0005730 // GO:0005737 // GO:0005829 // GO:0016020 // GO:0016607	nucleus // nucleoplasm // nucleolus // cytoplasm // cytosol // membrane // nuclear speck	GO:0000978 // GO:0001047 // GO:0001078 // GO:0003690 // GO:0005515 // GO:0008134 // GO:0042802 // GO:0044822	RNA polymerase II core promoter proximal region sequence-specific DNA binding // core promoter binding // RNA polymerase II core promoter proximal region sequence-specific DNA binding transcription factor activity involved in negative regulation of transcription // double-stranded DNA binding // protein binding // transcription factor binding // identical protein binding // poly(A) RNA binding	GO:0000122 // GO:0000122 // GO:0001819 // GO:0002218 // GO:0006351 // GO:0006914 // GO:0006954 // GO:0008283 // GO:0010506 // GO:0030097 // GO:0030099 // GO:0030224 // GO:0032481 // GO:0032731 // GO:0040029 // GO:0042149 // GO:0042771 // GO:0043392 // GO:0045071 // GO:0045087 // GO:0045824 // GO:0045892 // GO:0045944 // GO:0045944 // GO:0051607 // GO:0071479 // GO:0072332 // GO:0097202 // GO:2000…	negative regulation of transcription from RNA polymerase II promoter // negative regulation of transcription from RNA polymerase II promoter // positive regulation of cytokine production // activation of innate immune response // transcription, DNA-templated // autophagy // inflammatory response // cell proliferation // regulation of autophagy // hemopoiesis // myeloid cell differentiation // mon…	-	0.00993539
HDAC10	3.36892	3.22885	4.1512	3.98134	HDAC10	chr22	50683613	6222	2706	-	Protein Gene	NM_001159286 : NM_032019	IGV	83933	histone deacetylase 10	GO:0000118 // GO:0005634 // GO:0005654 // GO:0005654 // GO:0005737	histone deacetylase complex // nucleus // nucleoplasm // nucleoplasm // cytoplasm	GO:0004407 // GO:0005515 // GO:0019899 // GO:0032041 // GO:0033558 // GO:0042826 // GO:0046969 // GO:0046970 // GO:0097372	histone deacetylase activity // protein binding // enzyme binding // NAD-dependent histone deacetylase activity (H3-K14 specific) // protein deacetylase activity // histone deacetylase binding // NAD-dependent histone deacetylase activity (H3-K9 specific) // NAD-dependent histone deacetylase activity (H4-K16 specific) // NAD-dependent histone deacetylase activity (H3-K18 specific)	GO:0000122 // GO:0006325 // GO:0006351 // GO:0006355 // GO:0006476 // GO:0007219 // GO:0014003 // GO:0016568 // GO:0016575 // GO:0045892 // GO:0061647 // GO:0070932 // GO:0070933	negative regulation of transcription from RNA polymerase II promoter // chromatin organization // transcription, DNA-templated // regulation of transcription, DNA-templated // protein deacetylation // Notch signaling pathway // oligodendrocyte development // chromatin modification // histone deacetylation // negative regulation of transcription, DNA-templated // histone H3-K9 modification // hist…	Alcoholism // Viral carcinogenesis	0.00998143
TRIP11	6.19656	5.98652	5.23209	5.33152	TRIP11	chr14	92434243	72161	8088	-	Protein Gene	NM_004239	IGV	9321	thyroid hormone receptor interactor 11	GO:0000139 // GO:0002079 // GO:0002081 // GO:0005634 // GO:0005794 // GO:0005801 // GO:0005856	Golgi membrane // inner acrosomal membrane // outer acrosomal membrane // nucleus // Golgi apparatus // cis-Golgi network // cytoskeleton	GO:0003713 // GO:0005515	transcription coactivator activity // protein binding	GO:0000042 // GO:0003281 // GO:0006366 // GO:0006996 // GO:1903506	protein targeting to Golgi // ventricular septum development // transcription from RNA polymerase II promoter // organelle organization // regulation of nucleic acid-templated transcription	-	0.00998812
NSF	6.52911	6.32358	5.68256	5.58499	NSF	chr17	44668035	166794	3985	+	Protein Gene	NR_040116 : NM_006178 : NR_033799	IGV	4905	N-ethylmaleimide-sensitive factor	GO:0005737 // GO:0005765 // GO:0005795 // GO:0005795 // GO:0005829 // GO:0005886 // GO:0014069 // GO:0043198 // GO:0070062	cytoplasm // lysosomal membrane // Golgi stack // Golgi stack // cytosol // plasma membrane // postsynaptic density // dendritic shaft // extracellular vesicular exosome	GO:0005515 // GO:0005524 // GO:0016887 // GO:0016887 // GO:0017075 // GO:0017137 // GO:0019901 // GO:0030165 // GO:0032403 // GO:0042623 // GO:0046872	protein binding // ATP binding // ATPase activity // ATPase activity // syntaxin-1 binding // Rab GTPase binding // protein kinase binding // PDZ domain binding // protein complex binding // ATPase activity, coupled // metal ion binding	GO:0001921 // GO:0006813 // GO:0006887 // GO:0006891 // GO:0007268 // GO:0008152 // GO:0008152 // GO:0008152 // GO:0016192 // GO:0017157 // GO:0043001 // GO:0045026 // GO:0048211	positive regulation of receptor recycling // potassium ion transport // exocytosis // intra-Golgi vesicle-mediated transport // synaptic transmission // metabolic process // metabolic process // metabolic process // vesicle-mediated transport // regulation of exocytosis // Golgi to plasma membrane protein transport // plasma membrane fusion // Golgi vesicle docking	Synaptic vesicle cycle // GABAergic synapse // Vasopressin-regulated water reabsorption	0.00999294
C19orf40	3.72553	3.84647	3.27285	3.16278	C19orf40	chr19	33463123	5279	1604	+	Protein Gene	NM_152266 : NM_001300978	IGV	91442	chromosome 19 open reading frame 40	GO:0005654 // GO:0005654 // GO:0043231 // GO:0043240	nucleoplasm // nucleoplasm // intracellular membrane-bounded organelle // Fanconi anaemia nuclear complex	GO:0003677 // GO:0003682 // GO:0005515	DNA binding // chromatin binding // protein binding	GO:0006281	DNA repair	Fanconi anemia pathway	0.0100434
ZNF396	0.172096	0.192431	0.404935	0.352184	ZNF396	chr18	32946661	10641	2788	-	Protein Gene	NM_145756	IGV	252884	zinc finger protein 396	GO:0005634 // GO:0005737	nucleus // cytoplasm	GO:0003677 // GO:0003700 // GO:0046872	DNA binding // sequence-specific DNA binding transcription factor activity // metal ion binding	GO:0006351 // GO:0006355	transcription, DNA-templated // regulation of transcription, DNA-templated	-	0.0100566
ABCA7	2.22635	2.28197	2.46722	2.44824	ABCA7	chr19	1040102	25469	6818	+	Protein Gene	NM_019112	IGV	10347	ATP-binding cassette, sub-family A (ABC1), member 7	GO:0000139 // GO:0001891 // GO:0005737 // GO:0005794 // GO:0005886 // GO:0005886 // GO:0009986 // GO:0010008 // GO:0016021 // GO:0016324 // GO:0032587 // GO:0043190	Golgi membrane // phagocytic cup // cytoplasm // Golgi apparatus // plasma membrane // plasma membrane // cell surface // endosome membrane // integral component of membrane // apical plasma membrane // ruffle membrane // ATP-binding cassette (ABC) transporter complex	GO:0005215 // GO:0005524 // GO:0005548 // GO:0016887 // GO:0034188	transporter activity // ATP binding // phospholipid transporter activity // ATPase activity // apolipoprotein A-I receptor activity	GO:0006909 // GO:0007613 // GO:0010875 // GO:0017121 // GO:0018149 // GO:0032780 // GO:0032781 // GO:0033344 // GO:0033700 // GO:0034380 // GO:0034504 // GO:0038027 // GO:0042985 // GO:0050766 // GO:0055085 // GO:0070374 // GO:1900223 // GO:1901076 // GO:1902430 // GO:1902995	phagocytosis // memory // positive regulation of cholesterol efflux // phospholipid scrambling // peptide cross-linking // negative regulation of ATPase activity // positive regulation of ATPase activity // cholesterol efflux // phospholipid efflux // high-density lipoprotein particle assembly // protein localization to nucleus // apolipoprotein A-I-mediated signaling pathway // negative regulati…	ABC transporters	0.0101004
FAM175B	10.9775	11.2197	10.1123	10.228	FAM175B	chr10	126490354	34886	2992	+	Protein Gene	NM_032182	IGV	23172	family with sequence similarity 175, member B	GO:0005737 // GO:0070552	cytoplasm // BRISC complex	GO:0031593	polyubiquitin binding	GO:0071497	cellular response to freezing	-	0.0101301
B4GALT2	33.9416	32.9326	36.8715	37.0261	B4GALT2	chr1	44444874	11970	2425	+	Protein Gene	NM_003780 : NM_030587 : NM_001005417	IGV	8704	UDP-Gal:betaGlcNAc beta 1,4- galactosyltransferase, polypeptide 2	GO:0000139 // GO:0016021 // GO:0032580	Golgi membrane // integral component of membrane // Golgi cisterna membrane	GO:0003831 // GO:0003945 // GO:0004461 // GO:0008378 // GO:0046872	beta-N-acetylglucosaminylglycopeptide beta-1,4-galactosyltransferase activity // N-acetyllactosamine synthase activity // lactose synthase activity // galactosyltransferase activity // metal ion binding	GO:0005975 // GO:0009405 // GO:0018146 // GO:0018279 // GO:0030203 // GO:0042339 // GO:0043687 // GO:0044267 // GO:0044281	carbohydrate metabolic process // pathogenesis // keratan sulfate biosynthetic process // protein N-linked glycosylation via asparagine // glycosaminoglycan metabolic process // keratan sulfate metabolic process // post-translational protein modification // cellular protein metabolic process // small molecule metabolic process	Galactose metabolism // N-Glycan biosynthesis // Other types of O-glycan biosynthesis // Glycosaminoglycan biosynthesis - keratan sulfate // Glycosphingolipid biosynthesis - lacto and neolacto series // Metabolic pathways	0.0102374
FIS1	57.8434	57.7672	66.607	64.3669	FIS1	chr7	100882893	5479	739	-	Protein Gene	NM_016068	IGV	51024	fission 1 (mitochondrial outer membrane) homolog (S. cerevisiae)	GO:0005739 // GO:0005777 // GO:0005777 // GO:0005779 // GO:0016020 // GO:0031307 // GO:0031307 // GO:0043234	mitochondrion // peroxisome // peroxisome // integral component of peroxisomal membrane // membrane // integral component of mitochondrial outer membrane // integral component of mitochondrial outer membrane // protein complex	GO:0005102 // GO:0005515	receptor binding // protein binding	GO:0000266 // GO:0000266 // GO:0000422 // GO:0001836 // GO:0006626 // GO:0007204 // GO:0008053 // GO:0010821 // GO:0016559 // GO:0016559 // GO:0032471 // GO:0035584 // GO:0043280 // GO:0043653 // GO:0043653 // GO:0051260 // GO:0051561 // GO:0070584 // GO:0090141 // GO:0090314 // GO:2001244	mitochondrial fission // mitochondrial fission // mitochondrion degradation // release of cytochrome c from mitochondria // protein targeting to mitochondrion // positive regulation of cytosolic calcium ion concentration // mitochondrial fusion // regulation of mitochondrion organization // peroxisome fission // peroxisome fission // negative regulation of endoplasmic reticulum calcium ion concen…	-	0.0103146
ZSCAN26	4.73242	4.65452	4.14067	4.26197	ZSCAN26	chr6	28234788	11213	2931	+	Protein Gene	NM_001023560 : NM_001111039 : NM_152736 : NM_001287422 : NM_001287421	IGV	7741	zinc finger and SCAN domain containing 26	GO:0005634	nucleus	GO:0003676 // GO:0003700 // GO:0046872	nucleic acid binding // sequence-specific DNA binding transcription factor activity // metal ion binding	GO:0006351 // GO:0006355	transcription, DNA-templated // regulation of transcription, DNA-templated	-	0.0103918
NADSYN1	13.5523	13.2311	14.5882	14.7935	NADSYN1	chr11	71164217	48365	2430	+	Protein Gene	NM_018161 : NR_106812	IGV	55191	NAD synthetase 1	GO:0005737 // GO:0005829	cytoplasm // cytosol	GO:0003952 // GO:0005524 // GO:0016810	NAD+ synthase (glutamine-hydrolyzing) activity // ATP binding // hydrolase activity, acting on carbon-nitrogen (but not peptide) bonds	GO:0006766 // GO:0006767 // GO:0009435 // GO:0019674 // GO:0044281	vitamin metabolic process // water-soluble vitamin metabolic process // NAD biosynthetic process // NAD metabolic process // small molecule metabolic process	Nicotinate and nicotinamide metabolism // Metabolic pathways	0.0104257
FAM27B	1.83037	1.8988	2.30449	2.21146	FAM27B	chr9	67792929	1261	703	-	Non-Coding Gene	NR_027422	IGV	100133121	family with sequence similarity 27, member B	-	-	-	-	-	-	-	0.0104364
ZDHHC23	1.60566	1.5426	1.15108	1.24239	ZDHHC23	chr3	113666748	15080	3776	+	Protein Gene	NM_173570	IGV	254887	zinc finger, DHHC-type containing 23	GO:0016021	integral component of membrane	GO:0008270 // GO:0019706	zinc ion binding // protein-cysteine S-palmitoyltransferase activity	GO:0018345 // GO:0072659	protein palmitoylation // protein localization to plasma membrane	-	0.0104691
LOC100506023	0.0388135	0.0409197	0.0100459	0	LOC100506023	chr1	173204199	242096	5619	-	Non-Coding Gene	NR_037845 : NR_125960	IGV	100506023	uncharacterized LOC100506023	-	-	-	-	-	-	-	0.0105066
MSANTD4	2.98831	2.94106	2.6242	2.51815	MSANTD4	chr11	105878629	14326	4087	-	Protein Gene	NM_032424	IGV	84437	Myb/SANT-like DNA-binding domain containing 4 with coiled-coils	GO:0005634	nucleus	-	-	-	-	-	0.0105383
PGRMC1	52.8697	53.6179	49.4471	48.4094	PGRMC1	chrX	118370208	8222	1919	+	Protein Gene	NM_001282621 : NM_006667	IGV	10857	progesterone receptor membrane component 1	GO:0005730 // GO:0005783 // GO:0005789 // GO:0016020 // GO:0016021 // GO:0070062	nucleolus // endoplasmic reticulum // endoplasmic reticulum membrane // membrane // integral component of membrane // extracellular vesicular exosome	GO:0005496 // GO:0005515 // GO:0020037	steroid binding // protein binding // heme binding	GO:0007411	axon guidance	-	0.0106349
TACC2	5.08214	5.13592	4.47136	4.62835	TACC2	chr10	123748689	265372	10737	+	Protein Gene	NM_206862 : NM_001291876 : NM_001291877 : NM_206861 : NM_001291879 : NM_001291878 : NM_006997 : NM_206860	IGV	10579	transforming, acidic coiled-coil containing protein 2	GO:0005634 // GO:0005654 // GO:0005730 // GO:0005737 // GO:0005815 // GO:0015630	nucleus // nucleoplasm // nucleolus // cytoplasm // microtubule organizing center // microtubule cytoskeleton	GO:0019904 // GO:0035257	protein domain specific binding // nuclear hormone receptor binding	GO:0000226 // GO:0008283 // GO:0021987 // GO:0022008 // GO:0022027 // GO:0030953 // GO:0032886	microtubule cytoskeleton organization // cell proliferation // cerebral cortex development // neurogenesis // interkinetic nuclear migration // astral microtubule organization // regulation of microtubule-based process	-	0.0106582
SMEK1	18.8166	18.8408	16.2565	16.9218	SMEK1	chr14	91923825	53000	4613	-	Protein Gene	NM_001284280 : NM_001284281	IGV	55671	SMEK homolog 1, suppressor of mek1 (Dictyostelium)	GO:0005634 // GO:0005737 // GO:0005815 // GO:0030289	nucleus // cytoplasm // microtubule organizing center // protein phosphatase 4 complex	-	-	GO:0006470 // GO:0045722	protein dephosphorylation // positive regulation of gluconeogenesis	-	0.0106935
KPTN	4.09001	4.00211	4.38969	4.34925	KPTN	chr19	47978398	9124	1781	-	Protein Gene	NM_001291296 : NR_111923 : NM_007059	IGV	11133	kaptin (actin binding protein)	GO:0005634 // GO:0005815 // GO:0015629 // GO:0030426 // GO:0032420 // GO:0048471	nucleus // microtubule organizing center // actin cytoskeleton // growth cone // stereocilium // perinuclear region of cytoplasm	GO:0003779	actin binding	GO:0006928 // GO:0007015 // GO:0007605	movement of cell or subcellular component // actin filament organization // sensory perception of sound	-	0.0108254
SORBS3	17.87	17.4973	19.1197	18.9585	SORBS3	chr8	22409251	23758	3283	+	Protein Gene	NM_005775 : NM_001018003	IGV	10174	sorbin and SH3 domain containing 3	GO:0005634 // GO:0005829 // GO:0005856 // GO:0005925 // GO:0005925	nucleus // cytosol // cytoskeleton // focal adhesion // focal adhesion	GO:0005200 // GO:0005515 // GO:0008134 // GO:0017166	structural constituent of cytoskeleton // protein binding // transcription factor binding // vinculin binding	GO:0000122 // GO:0006936 // GO:0007015 // GO:0007155 // GO:0031589 // GO:0043410 // GO:0051495 // GO:0051496	negative regulation of transcription from RNA polymerase II promoter // muscle contraction // actin filament organization // cell adhesion // cell-substrate adhesion // positive regulation of MAPK cascade // positive regulation of cytoskeleton organization // positive regulation of stress fiber assembly	-	0.0108508
GUSBP9 (2)	0	0	0.0462688	0.0625977	GUSBP9	chr5	70516053	39070	610	-	Non-Coding Gene	NR_033968	IGV	100049076	glucuronidase, beta pseudogene 9	-	-	-	-	-	-	-	0.0108827
DENND2A	0.730757	0.841254	1.15766	1.15023	DENND2A	chr7	140218220	84123	3462	-	Protein Gene	NM_015689	IGV	27147	DENN/MADD domain containing 2A	GO:0005737 // GO:0015629	cytoplasm // actin cytoskeleton	GO:0017112	Rab guanyl-nucleotide exchange factor activity	GO:0015031 // GO:0042147	protein transport // retrograde transport, endosome to Golgi	-	0.0109536
ECM1	2.50255	2.57651	2.22654	2.27391	ECM1	chr1	150480487	5779	2231	+	Protein Gene	NM_022664 : NM_004425 : NM_001202858	IGV	1893	extracellular matrix protein 1	GO:0005578 // GO:0005615 // GO:0031012 // GO:0070062	proteinaceous extracellular matrix // extracellular space // extracellular matrix // extracellular vesicular exosome	GO:0002020 // GO:0004871 // GO:0005134 // GO:0005515 // GO:0008022 // GO:0019899 // GO:0043236	protease binding // signal transducer activity // interleukin-2 receptor binding // protein binding // protein C-terminus binding // enzyme binding // laminin binding	GO:0001503 // GO:0001525 // GO:0001938 // GO:0001960 // GO:0002828 // GO:0006357 // GO:0006954 // GO:0007165 // GO:0010466 // GO:0030502 // GO:0031214 // GO:0043123 // GO:0045766 // GO:2000404	ossification // angiogenesis // positive regulation of endothelial cell proliferation // negative regulation of cytokine-mediated signaling pathway // regulation of type 2 immune response // regulation of transcription from RNA polymerase II promoter // inflammatory response // signal transduction // negative regulation of peptidase activity // negative regulation of bone mineralization // biomin…	-	0.0111381
NFE2L2	30.1363	29.4175	27.371	27.4379	NFE2L2	chr2	178095031	34829	3342	-	Protein Gene	NM_001145412 : NM_001145413 : NM_006164 : NR_036075	IGV	4780	nuclear factor, erythroid 2-like 2	GO:0000785 // GO:0005634 // GO:0005654 // GO:0005737 // GO:0005813 // GO:0005829 // GO:0005886 // GO:0032993	chromatin // nucleus // nucleoplasm // cytoplasm // centrosome // cytosol // plasma membrane // protein-DNA complex	GO:0000976 // GO:0000980 // GO:0001102 // GO:0001205 // GO:0001221 // GO:0003677 // GO:0003700 // GO:0005515 // GO:0019904 // GO:0044212	transcription regulatory region sequence-specific DNA binding // RNA polymerase II distal enhancer sequence-specific DNA binding // RNA polymerase II activating transcription factor binding // RNA polymerase II distal enhancer sequence-specific DNA binding transcription factor activity involved in positive regulation of transcription // transcription cofactor binding // DNA binding // sequence-sp…	GO:0006366 // GO:0010499 // GO:0010628 // GO:0016567 // GO:0030194 // GO:0030968 // GO:0034599 // GO:0036003 // GO:0036091 // GO:0043161 // GO:0045944 // GO:0045944 // GO:0045944 // GO:0045995 // GO:0070301 // GO:0071356 // GO:0071498 // GO:0071499 // GO:1902176 // GO:1903206 // GO:2000121 // GO:2000352 // GO:2000379	transcription from RNA polymerase II promoter // proteasomal ubiquitin-independent protein catabolic process // positive regulation of gene expression // protein ubiquitination // positive regulation of blood coagulation // endoplasmic reticulum unfolded protein response // cellular response to oxidative stress // positive regulation of transcription from RNA polymerase II promoter in response to…	Protein processing in endoplasmic reticulum	0.0111857
PGGT1B	4.95848	4.97461	5.25771	5.36093	PGGT1B	chr5	114546527	52043	2727	-	Protein Gene	NM_005023	IGV	5229	protein geranylgeranyltransferase type I, beta subunit	GO:0005953	CAAX-protein geranylgeranyltransferase complex	GO:0004661 // GO:0004662 // GO:0008144 // GO:0008270 // GO:0019840 // GO:0042277	protein geranylgeranyltransferase activity // CAAX-protein geranylgeranyltransferase activity // drug binding // zinc ion binding // isoprenoid binding // peptide binding	GO:0008284 // GO:0018344 // GO:0034097 // GO:0045787 // GO:0051771	positive regulation of cell proliferation // protein geranylgeranylation // response to cytokine // positive regulation of cell cycle // negative regulation of nitric-oxide synthase biosynthetic process	-	0.0112222
C1QTNF9B-AS1	0.19279	0.084688	0.498987	0.542481	C1QTNF9B-AS1	chr13	24463028	3215	905	+	Protein Gene	NM_001014442 : NM_001135816	IGV	542767	C1QTNF9B antisense RNA 1	GO:0005737	cytoplasm	-	-	-	-	-	0.0112403
GLRX3	72.6205	72.7746	71.2655	70.7779	GLRX3	chr10	131934639	44008	1600	+	Protein Gene	NM_006541 : NM_001199868	IGV	10539	glutaredoxin 3	GO:0005938 // GO:0030018 // GO:0070062	cell cortex // Z disc // extracellular vesicular exosome	GO:0005080 // GO:0005515 // GO:0009055 // GO:0015035 // GO:0044822 // GO:0046872 // GO:0051536	protein kinase C binding // protein binding // electron carrier activity // protein disulfide oxidoreductase activity // poly(A) RNA binding // metal ion binding // iron-sulfur cluster binding	GO:0002026 // GO:0010614 // GO:0045454 // GO:0055114	regulation of the force of heart contraction // negative regulation of cardiac muscle hypertrophy // cell redox homeostasis // oxidation-reduction process	-	0.0112474
CPNE1	97.3	99.9188	107.523	108.885	CPNE1	chr20	34213953	38926	2631	-	Protein Gene	NM_003915 : NR_037188 : NM_001198863 : NM_152927 : NM_152928 : NM_152925 : NM_152926 : NM_001198840 : NM_006047 : NM_001198838 : NM_152838	IGV	8904	copine I	GO:0070062	extracellular vesicular exosome	GO:0001786 // GO:0005215 // GO:0005544	phosphatidylserine binding // transporter activity // calcium-dependent phospholipid binding	GO:0006629 // GO:0016192	lipid metabolic process // vesicle-mediated transport	-	0.0114277
NPIPB9	0.0536335	0.0644992	0	0.0121953	NPIPB9	chr16	28763756	20389	1491	+	Protein Gene	NM_001287251 : NM_001287250	IGV	100507607	nuclear pore complex interacting protein family, member B9	-	-	-	-	-	-	-	0.0114784
TCN2	1.95779	1.94196	2.31567	2.44841	TCN2	chr22	31003070	19978	2072	+	Protein Gene	NM_000355 : NM_001184726	IGV	6948	transcobalamin II	GO:0005576 // GO:0005615 // GO:0005768 // GO:0043202 // GO:0070062	extracellular region // extracellular space // endosome // lysosomal lumen // extracellular vesicular exosome	GO:0031419 // GO:0031419 // GO:0046872	cobalamin binding // cobalamin binding // metal ion binding	GO:0006766 // GO:0006767 // GO:0006824 // GO:0009235 // GO:0009235 // GO:0015889 // GO:0044281	vitamin metabolic process // water-soluble vitamin metabolic process // cobalt ion transport // cobalamin metabolic process // cobalamin metabolic process // cobalamin transport // small molecule metabolic process	Vitamin digestion and absorption	0.0115466
PLK1	59.3562	58.5403	61.5553	61.7509	PLK1	chr16	23690143	11546	2227	+	Protein Gene	NM_005030	IGV	5347	polo-like kinase 1	GO:0000776 // GO:0000922 // GO:0000942 // GO:0005634 // GO:0005654 // GO:0005730 // GO:0005737 // GO:0005813 // GO:0005819 // GO:0005829 // GO:0005876 // GO:0015630 // GO:0030496 // GO:0051233	kinetochore // spindle pole // condensed nuclear chromosome outer kinetochore // nucleus // nucleoplasm // nucleolus // cytoplasm // centrosome // spindle // cytosol // spindle microtubule // microtubule cytoskeleton // midbody // spindle midzone	GO:0004672 // GO:0004674 // GO:0004674 // GO:0004674 // GO:0005515 // GO:0005524 // GO:0008017 // GO:0010997 // GO:0016301 // GO:0019901	protein kinase activity // protein serine/threonine kinase activity // protein serine/threonine kinase activity // protein serine/threonine kinase activity // protein binding // ATP binding // microtubule binding // anaphase-promoting complex binding // kinase activity // protein kinase binding	GO:0000070 // GO:0000086 // GO:0000086 // GO:0000122 // GO:0000278 // GO:0000281 // GO:0000910 // GO:0000910 // GO:0001578 // GO:0006468 // GO:0006996 // GO:0007067 // GO:0007067 // GO:0007077 // GO:0007091 // GO:0007092 // GO:0007094 // GO:0007346 // GO:0008283 // GO:0010800 // GO:0016567 // GO:0018105 // GO:0030071 // GO:0031145 // GO:0031572 // GO:0031648 // GO:0032436 // GO:0040038 // GO:0043…	mitotic sister chromatid segregation // G2/M transition of mitotic cell cycle // G2/M transition of mitotic cell cycle // negative regulation of transcription from RNA polymerase II promoter // mitotic cell cycle // mitotic cytokinesis // cytokinesis // cytokinesis // microtubule bundle formation // protein phosphorylation // organelle organization // mitotic nuclear division // mitotic nuclear d…	FoxO signaling pathway // Cell cycle // Oocyte meiosis // Progesterone-mediated oocyte maturation	0.0116106
IFIT3	15.3641	15.7524	11.1743	12.2972	IFIT3	chr10	91087576	13150	2839	+	Protein Gene	NM_001549 : NM_001289758 : NM_001289759 : NM_001031683	IGV	3437	interferon-induced protein with tetratricopeptide repeats 3	GO:0005737 // GO:0005739 // GO:0005829	cytoplasm // mitochondrion // cytosol	GO:0003674 // GO:0005515 // GO:0042802	molecular_function // protein binding // identical protein binding	GO:0008285 // GO:0009615 // GO:0019221 // GO:0035457 // GO:0043066 // GO:0051607 // GO:0060337	negative regulation of cell proliferation // response to virus // cytokine-mediated signaling pathway // cellular response to interferon-alpha // negative regulation of apoptotic process // defense response to virus // type I interferon signaling pathway	-	0.011656
ASAH2B	1.37144	1.22448	1.84697	1.96612	ASAH2B	chr10	52499688	14882	652	+	Protein Gene	NM_001079516	IGV	653308	N-acylsphingosine amidohydrolase (non-lysosomal ceramidase) 2B	-	-	-	-	-	-	-	0.0116604
ICA1	1.15428	1.21406	1.38858	1.42321	ICA1	chr7	8152815	149428	2683	-	Protein Gene	NM_022307 : NM_001136020 : NM_001276478 : NM_004968	IGV	3382	islet cell autoantigen 1, 69kDa	GO:0000139 // GO:0005737 // GO:0005829 // GO:0030054 // GO:0030658 // GO:0030667 // GO:0030672	Golgi membrane // cytoplasm // cytosol // cell junction // transport vesicle membrane // secretory granule membrane // synaptic vesicle membrane	GO:0003674 // GO:0019904	molecular_function // protein domain specific binding	GO:0006836	neurotransmitter transport	Type I diabetes mellitus	0.0117099
KANK3	0.109555	0.0962502	0.060762	0.0587185	KANK3	chr19	8387468	20679	2787	-	Protein Gene	NM_198471	IGV	256949	KN motif and ankyrin repeat domains 3	-	-	-	-	-	-	-	0.0117317
ZNF317	13.0102	12.9372	11.8352	12.135	ZNF317	chr19	9251056	23036	4221	+	Protein Gene	NM_001190791 : NR_102435 : NM_020933	IGV	57693	zinc finger protein 317	GO:0005634	nucleus	GO:0003677 // GO:0003700 // GO:0046872	DNA binding // sequence-specific DNA binding transcription factor activity // metal ion binding	GO:0006351 // GO:0006355	transcription, DNA-templated // regulation of transcription, DNA-templated	-	0.0117511
MDC1	18.8868	18.5443	17.1254	16.6734	MDC1	chr6	30667584	17875	7368	-	Protein Gene	NM_014641	IGV	9656	mediator of DNA-damage checkpoint 1	GO:0005634 // GO:0005654 // GO:0005654 // GO:0005694 // GO:0005925	nucleus // nucleoplasm // nucleoplasm // chromosome // focal adhesion	GO:0005515 // GO:0008022 // GO:0070975	protein binding // protein C-terminus binding // FHA domain binding	GO:0000724 // GO:0006281 // GO:0006302 // GO:0031573	double-strand break repair via homologous recombination // DNA repair // double-strand break repair // intra-S DNA damage checkpoint	-	0.0117577
ABT1	15.2848	14.9357	17.336	16.8252	ABT1	chr6	26597171	3107	2263	+	Protein Gene	NM_013375	IGV	29777	activator of basal transcription 1	GO:0005634 // GO:0005667 // GO:0005730	nucleus // transcription factor complex // nucleolus	GO:0000166 // GO:0003677 // GO:0003713 // GO:0005515 // GO:0044822	nucleotide binding // DNA binding // transcription coactivator activity // protein binding // poly(A) RNA binding	GO:0006357 // GO:0006366 // GO:0021522	regulation of transcription from RNA polymerase II promoter // transcription from RNA polymerase II promoter // spinal cord motor neuron differentiation	-	0.0118864
PPP1R13B	2.42766	2.50375	2.18552	2.12302	PPP1R13B	chr14	104200088	113840	4959	-	Protein Gene	NM_015316	IGV	23368	protein phosphatase 1, regulatory subunit 13B	GO:0005634 // GO:0005654 // GO:0005737 // GO:0005737 // GO:0005886	nucleus // nucleoplasm // cytoplasm // cytoplasm // plasma membrane	GO:0005515 // GO:0008134	protein binding // transcription factor binding	GO:0045786 // GO:0072332	negative regulation of cell cycle // intrinsic apoptotic signaling pathway by p53 class mediator	-	0.012048
WDR13	13.3936	13.6188	16.0244	15.3688	WDR13	chrX	48455880	7703	2804	+	Protein Gene	NR_029427 : NM_017883 : NM_001166426	IGV	64743	WD repeat domain 13	GO:0005654 // GO:0005737	nucleoplasm // cytoplasm	-	-	-	-	-	0.0120703
FKBP8	115.419	116.179	134.919	129.733	FKBP8	chr19	18642568	11816	1766	-	Protein Gene	NM_012181	IGV	23770	FK506 binding protein 8, 38kDa	GO:0005789 // GO:0016020 // GO:0030176 // GO:0031966	endoplasmic reticulum membrane // membrane // integral component of endoplasmic reticulum membrane // mitochondrial membrane	GO:0003755 // GO:0005515 // GO:0005528 // GO:0042802 // GO:0046872	peptidyl-prolyl cis-trans isomerase activity // protein binding // FK506 binding // identical protein binding // metal ion binding	GO:0000413 // GO:0001708 // GO:0006915 // GO:0007224 // GO:0010468 // GO:0016032 // GO:0021904 // GO:0030513 // GO:0035264 // GO:0035556 // GO:0043010 // GO:0043066 // GO:0061077	protein peptidyl-prolyl isomerization // cell fate specification // apoptotic process // smoothened signaling pathway // regulation of gene expression // viral process // dorsal/ventral neural tube patterning // positive regulation of BMP signaling pathway // multicellular organism growth // intracellular signal transduction // camera-type eye development // negative regulation of apoptotic proce…	-	0.0121191
ADSS	16.9175	17.5077	15.2787	14.9805	ADSS	chr1	244571794	43643	2782	-	Protein Gene	NM_001126	IGV	159	adenylosuccinate synthase	GO:0005737 // GO:0005829 // GO:0005886 // GO:0070062	cytoplasm // cytosol // plasma membrane // extracellular vesicular exosome	GO:0000287 // GO:0004019 // GO:0004019 // GO:0005515 // GO:0005525 // GO:0042301	magnesium ion binding // adenylosuccinate synthase activity // adenylosuccinate synthase activity // protein binding // GTP binding // phosphate ion binding	GO:0002376 // GO:0006144 // GO:0006167 // GO:0006167 // GO:0006531 // GO:0009168 // GO:0014074 // GO:0044208 // GO:0044208 // GO:0044281 // GO:0046040 // GO:0055086 // GO:0060359 // GO:0071257	immune system process // purine nucleobase metabolic process // AMP biosynthetic process // AMP biosynthetic process // aspartate metabolic process // purine ribonucleoside monophosphate biosynthetic process // response to purine-containing compound // 'de novo' AMP biosynthetic process // 'de novo' AMP biosynthetic process // small molecule metabolic process // IMP metabolic process // nucleobas…	Purine metabolism // Alanine, aspartate and glutamate metabolism // Metabolic pathways	0.0121392
LRRC37A8P	0.128215	0.123908	0.0746666	0.0881899	LRRC37A8P	chr17	34231224	6804	6804	-	Non-Coding Gene	NR_126038	IGV	100533789	leucine rich repeat containing 37, member A8, pseudogene	-	-	-	-	-	-	-	0.0121793
VLDLR	3.58253	3.28152	2.44856	2.49756	VLDLR	chr9	2621793	32693	3636	+	Protein Gene	NM_003383 : NM_001018056	IGV	7436	very low density lipoprotein receptor	GO:0005886 // GO:0005905 // GO:0016020 // GO:0016021 // GO:0034361 // GO:0043235	plasma membrane // coated pit // membrane // integral component of membrane // very-low-density lipoprotein particle // receptor complex	GO:0001948 // GO:0005041 // GO:0005509 // GO:0005515 // GO:0030229 // GO:0034185 // GO:0034185 // GO:0034189 // GO:0034437 // GO:0038025 // GO:0048306	glycoprotein binding // low-density lipoprotein receptor activity // calcium ion binding // protein binding // very-low-density lipoprotein particle receptor activity // apolipoprotein binding // apolipoprotein binding // very-low-density lipoprotein particle binding // glycoprotein transporter activity // reelin receptor activity // calcium-dependent protein binding	GO:0000122 // GO:0006869 // GO:0006898 // GO:0007165 // GO:0007399 // GO:0007613 // GO:0008203 // GO:0021517 // GO:0034436 // GO:0034447 // GO:0038026 // GO:0045860 // GO:1900006	negative regulation of transcription from RNA polymerase II promoter // lipid transport // receptor-mediated endocytosis // signal transduction // nervous system development // memory // cholesterol metabolic process // ventral spinal cord development // glycoprotein transport // very-low-density lipoprotein particle clearance // reelin-mediated signaling pathway // positive regulation of protein…	-	0.012182
GIMAP2	0.423482	0.504927	0.743766	0.718751	GIMAP2	chr7	150382794	7935	1442	+	Protein Gene	NM_015660	IGV	26157	GTPase, IMAP family member 2	GO:0005737 // GO:0005811 // GO:0016021	cytoplasm // lipid particle // integral component of membrane	GO:0005525	GTP binding	-	-	-	0.0122572
ABCC4	4.37231	4.44686	3.87432	4.00523	ABCC4	chr13	95672083	281618	6265	-	Protein Gene	NM_001301829 : NM_005845 : NM_001105515 : NM_001301830	IGV	10257	ATP-binding cassette, sub-family C (CFTR/MRP), member 4	GO:0005886 // GO:0005886 // GO:0016020 // GO:0016021 // GO:0016323 // GO:0031088 // GO:0031088	plasma membrane // plasma membrane // membrane // integral component of membrane // basolateral plasma membrane // platelet dense granule membrane // platelet dense granule membrane	GO:0005524 // GO:0016404 // GO:0042626	ATP binding // 15-hydroxyprostaglandin dehydrogenase (NAD+) activity // ATPase activity, coupled to transmembrane movement of substances	GO:0002576 // GO:0007596 // GO:0008150 // GO:0010243 // GO:0014070 // GO:0030168 // GO:0042493 // GO:0048661 // GO:0055085 // GO:0055114	platelet degranulation // blood coagulation // biological_process // response to organonitrogen compound // response to organic cyclic compound // platelet activation // response to drug // positive regulation of smooth muscle cell proliferation // transmembrane transport // oxidation-reduction process	ABC transporters // cAMP signaling pathway // Bile secretion	0.0123777
C3orf52	3.68688	3.5049	3.03404	2.97929	C3orf52	chr3	111805182	31892	2307	+	Protein Gene	NM_024616 : NM_001171747 : NR_030292	IGV	79669	chromosome 3 open reading frame 52	GO:0005789 // GO:0016021	endoplasmic reticulum membrane // integral component of membrane	-	-	-	-	-	0.012517
ZNF90	0.290558	0.255271	0.165448	0.159884	ZNF90	chr19	20188803	43175	3753	+	Protein Gene	NM_007138	IGV	7643	zinc finger protein 90	GO:0005634	nucleus	GO:0003677 // GO:0003700 // GO:0008270	DNA binding // sequence-specific DNA binding transcription factor activity // zinc ion binding	GO:0006351 // GO:0006355	transcription, DNA-templated // regulation of transcription, DNA-templated	-	0.0126288
NUDT9	5.97123	6.09657	6.49472	6.6056	NUDT9	chr4	88343728	36879	2816	+	Protein Gene	NM_024047 : NM_001248011 : NM_198038	IGV	53343	nudix (nucleoside diphosphate linked moiety X)-type motif 9	GO:0005622 // GO:0005759 // GO:0070062	intracellular // mitochondrial matrix // extracellular vesicular exosome	GO:0019144 // GO:0043262 // GO:0047631	ADP-sugar diphosphatase activity // adenosine-diphosphatase activity // ADP-ribose diphosphatase activity	GO:0034656 // GO:0044281 // GO:0046032 // GO:0046709 // GO:0055086	nucleobase-containing small molecule catabolic process // small molecule metabolic process // ADP catabolic process // IDP catabolic process // nucleobase-containing small molecule metabolic process	Purine metabolism	0.0126389
HMOX1	5.54149	5.32642	6.39033	6.20972	HMOX1	chr22	35777060	13148	1590	+	Protein Gene	NM_002133	IGV	3162	heme oxygenase (decycling) 1	GO:0005615 // GO:0005634 // GO:0005730 // GO:0005783 // GO:0005783 // GO:0005789 // GO:0005829 // GO:0005901 // GO:0016020 // GO:0048471	extracellular space // nucleus // nucleolus // endoplasmic reticulum // endoplasmic reticulum // endoplasmic reticulum membrane // cytosol // caveola // membrane // perinuclear region of cytoplasm	GO:0004392 // GO:0004392 // GO:0004630 // GO:0004871 // GO:0005515 // GO:0019899 // GO:0020037 // GO:0042803 // GO:0046872	heme oxygenase (decyclizing) activity // heme oxygenase (decyclizing) activity // phospholipase D activity // signal transducer activity // protein binding // enzyme binding // heme binding // protein homodimerization activity // metal ion binding	GO:0001525 // GO:0001935 // GO:0002246 // GO:0002686 // GO:0006778 // GO:0006788 // GO:0006879 // GO:0006979 // GO:0007264 // GO:0007588 // GO:0008217 // GO:0008219 // GO:0008630 // GO:0010656 // GO:0014806 // GO:0031670 // GO:0032764 // GO:0034101 // GO:0034383 // GO:0034395 // GO:0034605 // GO:0035094 // GO:0035556 // GO:0042167 // GO:0042167 // GO:0042542 // GO:0043123 // GO:0043305 // GO:0043…	angiogenesis // endothelial cell proliferation // wound healing involved in inflammatory response // negative regulation of leukocyte migration // porphyrin-containing compound metabolic process // heme oxidation // cellular iron ion homeostasis // response to oxidative stress // small GTPase mediated signal transduction // excretion // regulation of blood pressure // cell death // intrinsic apop…	Porphyrin and chlorophyll metabolism // HIF-1 signaling pathway // Mineral absorption // MicroRNAs in cancer	0.0126477
CDK8	10.2821	9.74822	8.26456	8.38748	CDK8	chr13	26828756	149814	1769	+	Protein Gene	NM_001260	IGV	1024	cyclin-dependent kinase 8	GO:0005634 // GO:0005654 // GO:0016592	nucleus // nucleoplasm // mediator complex	GO:0004672 // GO:0004693 // GO:0005515 // GO:0005524 // GO:0008353	protein kinase activity // cyclin-dependent protein serine/threonine kinase activity // protein binding // ATP binding // RNA polymerase II carboxy-terminal domain kinase activity	GO:0006351 // GO:0006367 // GO:0006468 // GO:0007179 // GO:0007219 // GO:0010467 // GO:0045944 // GO:0051726	transcription, DNA-templated // transcription initiation from RNA polymerase II promoter // protein phosphorylation // transforming growth factor beta receptor signaling pathway // Notch signaling pathway // gene expression // positive regulation of transcription from RNA polymerase II promoter // regulation of cell cycle	-	0.012651
ZDHHC12	75.4481	71.813	88.5695	86.0312	ZDHHC12	chr9	131483149	3260	1151	-	Protein Gene	NM_032799	IGV	84885	zinc finger, DHHC-type containing 12	GO:0005783 // GO:0005794 // GO:0016021	endoplasmic reticulum // Golgi apparatus // integral component of membrane	GO:0008270 // GO:0016409 // GO:0019706	zinc ion binding // palmitoyltransferase activity // protein-cysteine S-palmitoyltransferase activity	GO:0018345	protein palmitoylation	-	0.0126526
PAX9	0.716211	0.727932	0.61791	0.579566	PAX9	chr14	37126773	20239	3106	+	Protein Gene	NM_006194	IGV	5083	paired box 9	GO:0005634	nucleus	GO:0000977 // GO:0001228 // GO:0005515	RNA polymerase II regulatory region sequence-specific DNA binding // RNA polymerase II transcription regulatory region sequence-specific DNA binding transcription factor activity involved in positive regulation of transcription // protein binding	GO:0006351 // GO:0007492 // GO:0042476 // GO:0042481 // GO:0045892 // GO:0045944 // GO:0060325 // GO:0071363	transcription, DNA-templated // endoderm development // odontogenesis // regulation of odontogenesis // negative regulation of transcription, DNA-templated // positive regulation of transcription from RNA polymerase II promoter // face morphogenesis // cellular response to growth factor stimulus	-	0.0127098
FOXRED2	4.27752	4.17391	4.64459	4.57449	FOXRED2	chr22	36883233	19916	5068	-	Protein Gene	NM_024955 : NM_001102371	IGV	80020	FAD-dependent oxidoreductase domain containing 2	GO:0005788	endoplasmic reticulum lumen	GO:0001948 // GO:0005515 // GO:0016491 // GO:0050660	glycoprotein binding // protein binding // oxidoreductase activity // flavin adenine dinucleotide binding	GO:0030433 // GO:0055114	ER-associated ubiquitin-dependent protein catabolic process // oxidation-reduction process	-	0.0127711
VMA21	9.79025	9.85544	9.24907	9.39872	VMA21	chrX	150565657	12180	4736	+	Protein Gene	NM_001017980	IGV	203547	VMA21 vacuolar H+-ATPase homolog (S. cerevisiae)	GO:0005764 // GO:0005764 // GO:0005789 // GO:0016021 // GO:0030127 // GO:0033116	lysosome // lysosome // endoplasmic reticulum membrane // integral component of membrane // COPII vesicle coat // endoplasmic reticulum-Golgi intermediate compartment membrane	-	-	GO:0070072	vacuolar proton-transporting V-type ATPase complex assembly	-	0.0128654
TRIP12	16.6226	16.0741	14.6038	14.6959	TRIP12	chr2	230628553	158173	10100	-	Protein Gene	NM_001284215 : NM_001284214 : NM_001284216 : NM_004238	IGV	9320	thyroid hormone receptor interactor 12	GO:0005634 // GO:0005634 // GO:0005654 // GO:0005737	nucleus // nucleus // nucleoplasm // cytoplasm	GO:0004842 // GO:0004842 // GO:0004842 // GO:0005515 // GO:0016874 // GO:0046966	ubiquitin-protein transferase activity // ubiquitin-protein transferase activity // ubiquitin-protein transferase activity // protein binding // ligase activity // thyroid hormone receptor binding	GO:0006281 // GO:0006974 // GO:0009790 // GO:0042787 // GO:0042787 // GO:0042787 // GO:1901315 // GO:2000780	DNA repair // cellular response to DNA damage stimulus // embryo development // protein ubiquitination involved in ubiquitin-dependent protein catabolic process // protein ubiquitination involved in ubiquitin-dependent protein catabolic process // protein ubiquitination involved in ubiquitin-dependent protein catabolic process // negative regulation of histone H2A K63-linked ubiquitination // neg…	Ubiquitin mediated proteolysis	0.0128881
C5orf45	4.34093	4.08534	4.98297	5.0419	C5orf45	chr5	179264266	21575	1201	-	Protein Gene	NM_016175 : NM_001017987	IGV	51149	chromosome 5 open reading frame 45	GO:0005575	cellular_component	GO:0003674	molecular_function	GO:0008150	biological_process	-	0.0129402
C3	0.467464	0.448028	0.538961	0.563352	C3	chr19	6677846	42848	5132	-	Protein Gene	NM_000064	IGV	718	complement component 3	GO:0005576 // GO:0005615 // GO:0005886 // GO:0070062 // GO:0072562	extracellular region // extracellular space // plasma membrane // extracellular vesicular exosome // blood microparticle	GO:0004866 // GO:0005102 // GO:0005515 // GO:0031715	endopeptidase inhibitor activity // receptor binding // protein binding // C5L2 anaphylatoxin chemotactic receptor binding	GO:0001798 // GO:0001934 // GO:0001970 // GO:0006631 // GO:0006954 // GO:0006955 // GO:0006956 // GO:0006956 // GO:0006957 // GO:0006958 // GO:0007165 // GO:0007186 // GO:0010575 // GO:0010828 // GO:0010866 // GO:0010884 // GO:0010951 // GO:0030449 // GO:0045087 // GO:0045745 // GO:0045766 // GO:0050776 // GO:2000427	positive regulation of type IIa hypersensitivity // positive regulation of protein phosphorylation // positive regulation of activation of membrane attack complex // fatty acid metabolic process // inflammatory response // immune response // complement activation // complement activation // complement activation, alternative pathway // complement activation, classical pathway // signal transducti…	Phagosome // Complement and coagulation cascades // Pertussis // Legionellosis // Leishmaniasis // Chagas disease (American trypanosomiasis) // Staphylococcus aureus infection // Tuberculosis // Herpes simplex infection // Viral carcinogenesis // Systemic lupus erythematosus	0.0133775
TMEM106A	0.104695	0.103478	0.118552	0.114565	TMEM106A	chr17	41363846	8212	3333	+	Protein Gene	NM_001291588 : NM_145041 : NM_001291586 : NM_001291587	IGV	113277	transmembrane protein 106A	GO:0016021 // GO:0070062	integral component of membrane // extracellular vesicular exosome	GO:0003674	molecular_function	GO:0008150	biological_process	-	0.0134062
NANP	2.15854	2.1284	1.84247	1.92409	NANP	chr20	25593573	11076	3799	-	Protein Gene	NM_152667	IGV	140838	N-acetylneuraminic acid phosphatase	GO:0005575 // GO:0005829	cellular_component // cytosol	GO:0050124 // GO:0050124	N-acylneuraminate-9-phosphatase activity // N-acylneuraminate-9-phosphatase activity	GO:0006045 // GO:0006488 // GO:0016311 // GO:0016311 // GO:0016311 // GO:0018279 // GO:0043687 // GO:0044267 // GO:0046380	N-acetylglucosamine biosynthetic process // dolichol-linked oligosaccharide biosynthetic process // dephosphorylation // dephosphorylation // dephosphorylation // protein N-linked glycosylation via asparagine // post-translational protein modification // cellular protein metabolic process // N-acetylneuraminate biosynthetic process	Amino sugar and nucleotide sugar metabolism // Metabolic pathways	0.0134183
AMY1C (2)	0.000113365	0.000101136	0.000144233	0.000143487	AMY1C	chr1	104230041	8871	1860	-	Protein Gene	NM_004038 : NM_001008221 : NM_001008218 : NM_001008219	IGV	278	amylase, alpha 1C (salivary)	GO:0005615 // GO:0070062	extracellular space // extracellular vesicular exosome	GO:0004556 // GO:0005515 // GO:0046872	alpha-amylase activity // protein binding // metal ion binding	GO:0005975 // GO:0007586	carbohydrate metabolic process // digestion	Starch and sucrose metabolism // Metabolic pathways // Salivary secretion // Carbohydrate digestion and absorption	0.0134386
AMY1C (3)	0.000113365	0.000101136	0.000144233	0.000143487	AMY1C	chr1	104292441	8870	1860	+	Protein Gene	NM_001008221 : NM_004038 : NM_001008219 : NM_001008218	IGV	278	amylase, alpha 1C (salivary)	GO:0005615 // GO:0070062	extracellular space // extracellular vesicular exosome	GO:0004556 // GO:0005515 // GO:0046872	alpha-amylase activity // protein binding // metal ion binding	GO:0005975 // GO:0007586	carbohydrate metabolic process // digestion	Starch and sucrose metabolism // Metabolic pathways // Salivary secretion // Carbohydrate digestion and absorption	0.0134386
LRIG3	1.76552	1.78833	1.58592	1.63648	LRIG3	chr12	59265937	48383	4200	-	Protein Gene	NM_001136051 : NM_153377	IGV	121227	leucine-rich repeats and immunoglobulin-like domains 3	GO:0005615 // GO:0005886 // GO:0016021 // GO:0030659	extracellular space // plasma membrane // integral component of membrane // cytoplasmic vesicle membrane	-	-	GO:0032474	otolith morphogenesis	-	0.0134439
CCDC43	18.4635	18.6946	17.7951	17.8855	CCDC43	chr17	42754805	12361	2138	-	Protein Gene	NM_001099225 : NM_144609	IGV	124808	coiled-coil domain containing 43	-	-	-	-	-	-	-	0.0135422
B4GALT5	26.4877	25.9583	24.0981	24.4763	B4GALT5	chr20	48249483	80939	4727	-	Protein Gene	NM_004776	IGV	9334	UDP-Gal:betaGlcNAc beta 1,4- galactosyltransferase, polypeptide 5	GO:0000139 // GO:0016021 // GO:0032580 // GO:0070062	Golgi membrane // integral component of membrane // Golgi cisterna membrane // extracellular vesicular exosome	GO:0008378 // GO:0046872	galactosyltransferase activity // metal ion binding	GO:0005975 // GO:0006493 // GO:0009405 // GO:0016266 // GO:0018146 // GO:0018279 // GO:0030203 // GO:0042339 // GO:0043687 // GO:0044267 // GO:0044281	carbohydrate metabolic process // protein O-linked glycosylation // pathogenesis // O-glycan processing // keratan sulfate biosynthetic process // protein N-linked glycosylation via asparagine // glycosaminoglycan metabolic process // keratan sulfate metabolic process // post-translational protein modification // cellular protein metabolic process // small molecule metabolic process	Mucin type O-Glycan biosynthesis	0.0135473
IFI6	8.39405	7.75338	6.03861	5.64523	IFI6	chr1	27992572	6153	860	-	Protein Gene	NM_022873 : NM_022872 : NM_002038	IGV	2537	interferon, alpha-inducible protein 6	GO:0005739 // GO:0005886 // GO:0016021	mitochondrion // plasma membrane // integral component of membrane	GO:0005515	protein binding	GO:0001836 // GO:0006955 // GO:0019221 // GO:0043154 // GO:0051902 // GO:0060337 // GO:2001240	release of cytochrome c from mitochondria // immune response // cytokine-mediated signaling pathway // negative regulation of cysteine-type endopeptidase activity involved in apoptotic process // negative regulation of mitochondrial depolarization // type I interferon signaling pathway // negative regulation of extrinsic apoptotic signaling pathway in absence of ligand	-	0.0136078
RANBP2	13.1101	12.4473	10.7333	10.8453	RANBP2	chr2	109335937	66331	11711	+	Protein Gene	NM_006267	IGV	5903	RAN binding protein 2	GO:0005643 // GO:0005739 // GO:0005829 // GO:0016020 // GO:0031965 // GO:0042405 // GO:0044615	nuclear pore // mitochondrion // cytosol // membrane // nuclear membrane // nuclear inclusion body // nuclear pore nuclear basket	GO:0003723 // GO:0003755 // GO:0005515 // GO:0008270 // GO:0008536 // GO:0016874	RNA binding // peptidyl-prolyl cis-trans isomerase activity // protein binding // zinc ion binding // Ran GTPase binding // ligase activity	GO:0000278 // GO:0000413 // GO:0005975 // GO:0006457 // GO:0006606 // GO:0007077 // GO:0008645 // GO:0009405 // GO:0010467 // GO:0010827 // GO:0015758 // GO:0016032 // GO:0016925 // GO:0016925 // GO:0019058 // GO:0019083 // GO:0019221 // GO:0033132 // GO:0044281 // GO:0051028 // GO:0055085 // GO:0090526	mitotic cell cycle // protein peptidyl-prolyl isomerization // carbohydrate metabolic process // protein folding // protein import into nucleus // mitotic nuclear envelope disassembly // hexose transport // pathogenesis // gene expression // regulation of glucose transport // glucose transport // viral process // protein sumoylation // protein sumoylation // viral life cycle // viral transcriptio…	RNA transport	0.0136886
EPSTI1	2.49366	2.51405	2.02796	2.16425	EPSTI1	chr13	43460524	105884	3201	-	Protein Gene	NM_001002264 : NM_033255	IGV	94240	epithelial stromal interaction 1 (breast)	-	-	-	-	-	-	-	0.0136945
WHAMMP3	0.279607	0.26879	0.16519	0.195109	WHAMMP3	chr15	23187729	20629	3588	-	Non-Coding Gene	NR_003521	IGV	339005	WAS protein homolog associated with actin, golgi membranes and microtubules pseudogene 3	-	-	-	-	-	-	-	0.0137173
ADAR	88.7933	84.4542	74.0222	73.2672	ADAR	chr1	154554534	45923	7092	-	Protein Gene	NM_001193495 : NM_001111 : NM_015840 : NM_015841 : NM_001025107	IGV	103	adenosine deaminase, RNA-specific	GO:0005634 // GO:0005634 // GO:0005654 // GO:0005654 // GO:0005730 // GO:0005737 // GO:0005737 // GO:0016020 // GO:0044530	nucleus // nucleus // nucleoplasm // nucleoplasm // nucleolus // cytoplasm // cytoplasm // membrane // supraspliceosomal complex	GO:0003677 // GO:0003726 // GO:0003726 // GO:0005515 // GO:0044822 // GO:0046872	DNA binding // double-stranded RNA adenosine deaminase activity // double-stranded RNA adenosine deaminase activity // protein binding // poly(A) RNA binding // metal ion binding	GO:0001649 // GO:0001701 // GO:0002244 // GO:0002566 // GO:0006382 // GO:0006382 // GO:0006382 // GO:0006397 // GO:0006606 // GO:0006611 // GO:0009615 // GO:0010467 // GO:0016553 // GO:0016556 // GO:0019221 // GO:0030218 // GO:0031054 // GO:0035280 // GO:0035455 // GO:0043066 // GO:0044387 // GO:0044387 // GO:0045070 // GO:0045070 // GO:0045071 // GO:0045087 // GO:0051607 // GO:0060216 // GO:0060…	osteoblast differentiation // in utero embryonic development // hematopoietic progenitor cell differentiation // somatic diversification of immune receptors via somatic mutation // adenosine to inosine editing // adenosine to inosine editing // adenosine to inosine editing // mRNA processing // protein import into nucleus // protein export from nucleus // response to virus // gene expression // b…	Cytosolic DNA-sensing pathway // Measles // Influenza A	0.0138004
POC1A	16.3065	16.7434	17.8532	18.0709	POC1A	chr3	52109249	79458	2267	-	Protein Gene	NM_001161581 : NM_001161580 : NM_015426	IGV	25886	POC1 centriolar protein A	GO:0000922 // GO:0005813 // GO:0005814 // GO:0036064	spindle pole // centrosome // centriole // ciliary basal body	GO:0005515	protein binding	GO:0030030	cell projection organization	-	0.0138267
SPAG8	0.0187044	0.0164328	0.0242058	0.0242914	SPAG8	chr9	35807782	4478	2332	-	Protein Gene	NM_172312 : NM_001039592	IGV	26206	sperm associated antigen 8	GO:0001669 // GO:0005634 // GO:0016020	acrosomal vesicle // nucleus // membrane	GO:0003674 // GO:0008017	molecular_function // microtubule binding	GO:0008150 // GO:0032092 // GO:0045944	biological_process // positive regulation of protein binding // positive regulation of transcription from RNA polymerase II promoter	-	0.0138756
PEAK1	0.948632	1.01178	0.730856	0.775519	PEAK1	chr15	77400498	311949	11817	-	Protein Gene	NM_024776 : NR_026813	IGV	79834	pseudopodium-enriched atypical kinase 1	GO:0005654 // GO:0005737 // GO:0005886 // GO:0005925 // GO:0015629	nucleoplasm // cytoplasm // plasma membrane // focal adhesion // actin cytoskeleton	GO:0004715 // GO:0005515 // GO:0005524	non-membrane spanning protein tyrosine kinase activity // protein binding // ATP binding	GO:0016477 // GO:0018108 // GO:0018108 // GO:0034446 // GO:0046777	cell migration // peptidyl-tyrosine phosphorylation // peptidyl-tyrosine phosphorylation // substrate adhesion-dependent cell spreading // protein autophosphorylation	-	0.0139081
SLC41A2	4.07386	3.9035	3.28111	3.41704	SLC41A2	chr12	105197275	125198	3544	-	Protein Gene	NM_032148	IGV	84102	solute carrier family 41 (magnesium transporter), member 2	GO:0005886 // GO:0016021	plasma membrane // integral component of membrane	GO:0008324	cation transmembrane transporter activity	GO:0055085 // GO:0098655	transmembrane transport // cation transmembrane transport	-	0.0139105
PMS2L2	0.277706	0.387615	0	0.0163898	PMS2L2	chr7	72476644	15064	639	+	Non-Coding Gene	NR_130940 : NR_027776 : NR_003614	IGV	-	-	-	-	-	-	-	-	-	0.0140471
LAPTM5	263.328	259.721	272.412	271.895	LAPTM5	chr1	31205315	25369	2240	-	Protein Gene	NM_006762 : NR_039616	IGV	7805	lysosomal protein transmembrane 5	GO:0005764 // GO:0005765 // GO:0005887	lysosome // lysosomal membrane // integral component of plasma membrane	-	-	GO:0006810	transport	Lysosome	0.014074
AGAP2-AS1	2.30733	2.44466	3.12215	2.94324	AGAP2-AS1	chr12	58120023	2117	1531	+	Non-Coding Gene	NR_027032	IGV	100130776	AGAP2 antisense RNA 1	-	-	-	-	-	-	-	0.0141223
YIPF3	45.9158	45.8835	51.1052	49.5768	YIPF3	chr6	43479565	5164	1576	-	Protein Gene	NM_015388	IGV	25844	Yip1 domain family, member 3	GO:0005654 // GO:0005794 // GO:0005886 // GO:0016021 // GO:0030133 // GO:0043231	nucleoplasm // Golgi apparatus // plasma membrane // integral component of membrane // transport vesicle // intracellular membrane-bounded organelle	-	-	GO:0030154	cell differentiation	-	0.014183
RAD17	7.50962	7.63694	6.88961	7.05343	RAD17	chr5	68665124	45507	3866	+	Protein Gene	NM_133343 : NM_133342 : NM_133344 : NM_133338 : NM_001278622 : NM_002873 : NM_133340 : NM_133341 : NM_133339	IGV	5884	RAD17 homolog (S. pombe)	GO:0000781 // GO:0005634 // GO:0005654 // GO:0005654	chromosome, telomeric region // nucleus // nucleoplasm // nucleoplasm	GO:0005515 // GO:0005524	protein binding // ATP binding	GO:0000076 // GO:0000077 // GO:0006260 // GO:0006281 // GO:0006974 // GO:0007093 // GO:0008156 // GO:0042325	DNA replication checkpoint // DNA damage checkpoint // DNA replication // DNA repair // cellular response to DNA damage stimulus // mitotic cell cycle checkpoint // negative regulation of DNA replication // regulation of phosphorylation	-	0.0142276
FAM135A	2.17514	2.26441	1.94131	1.88454	FAM135A	chr6	71123107	147771	6397	+	Protein Gene	NM_020819 : NM_001105531 : NM_001162529	IGV	57579	family with sequence similarity 135, member A	-	-	-	-	-	-	-	0.014228
DTX2	15.7206	15.9335	18.3788	17.6542	DTX2	chr7	76090972	44341	2819	+	Protein Gene	NM_020892 : NM_001102595 : NM_001102594 : NM_001102596	IGV	113878	deltex 2, E3 ubiquitin ligase	GO:0005654 // GO:0005737 // GO:0031965	nucleoplasm // cytoplasm // nuclear membrane	GO:0005515 // GO:0008270 // GO:0016874	protein binding // zinc ion binding // ligase activity	GO:0007219 // GO:0016567	Notch signaling pathway // protein ubiquitination	Notch signaling pathway	0.014238
CAMK1D	0.00491921	0	0.0166914	0.0184559	CAMK1D	chr10	12391542	486004	8867	+	Protein Gene	NM_020397 : NM_153498 : NR_039700 : NR_027322	IGV	57118	calcium/calmodulin-dependent protein kinase ID	GO:0005634 // GO:0005737	nucleus // cytoplasm	GO:0004683 // GO:0005516 // GO:0005524	calmodulin-dependent protein kinase activity // calmodulin binding // ATP binding	GO:0006468 // GO:0006954 // GO:0010976 // GO:0032793 // GO:0043065 // GO:0043066 // GO:0050766 // GO:0050773 // GO:0060267 // GO:0071622 // GO:0090023	protein phosphorylation // inflammatory response // positive regulation of neuron projection development // positive regulation of CREB transcription factor activity // positive regulation of apoptotic process // negative regulation of apoptotic process // positive regulation of phagocytosis // regulation of dendrite development // positive regulation of respiratory burst // regulation of granulo…	Oxytocin signaling pathway	0.014307
PLCE1	0.538566	0.560441	0.378936	0.425044	PLCE1	chr10	95753746	334403	8342	+	Protein Gene	NM_001288989 : NM_016341 : NM_001165979	IGV	51196	phospholipase C, epsilon 1	GO:0000139 // GO:0005737 // GO:0005829 // GO:0005886 // GO:0005886	Golgi membrane // cytoplasm // cytosol // plasma membrane // plasma membrane	GO:0004435 // GO:0004629 // GO:0005057 // GO:0005085 // GO:0005515 // GO:0017016 // GO:0019899	phosphatidylinositol phospholipase C activity // phospholipase C activity // receptor signaling protein activity // guanyl-nucleotide exchange factor activity // protein binding // Ras GTPase binding // enzyme binding	GO:0000187 // GO:0001558 // GO:0006644 // GO:0006651 // GO:0006940 // GO:0007010 // GO:0007173 // GO:0007200 // GO:0007204 // GO:0007205 // GO:0007265 // GO:0007507 // GO:0008277 // GO:0008283 // GO:0016042 // GO:0019722 // GO:0019722 // GO:0032835 // GO:0043547 // GO:0043547 // GO:0043647 // GO:0044281 // GO:0045859 // GO:0046578 // GO:0048016	activation of MAPK activity // regulation of cell growth // phospholipid metabolic process // diacylglycerol biosynthetic process // regulation of smooth muscle contraction // cytoskeleton organization // epidermal growth factor receptor signaling pathway // phospholipase C-activating G-protein coupled receptor signaling pathway // positive regulation of cytosolic calcium ion concentration // pro…	Inositol phosphate metabolism // Metabolic pathways // Ras signaling pathway // Rap1 signaling pathway // Calcium signaling pathway // cAMP signaling pathway // Phosphatidylinositol signaling system // Thyroid hormone signaling pathway // Proteoglycans in cancer	0.0143213
ANAPC1	7.24204	6.91939	5.9639	6.12293	ANAPC1	chr2	112525214	116528	7736	-	Protein Gene	NM_022662 : NR_039928 : NR_039929	IGV	64682	anaphase promoting complex subunit 1	GO:0005654 // GO:0005680 // GO:0005829	nucleoplasm // anaphase-promoting complex // cytosol	-	-	GO:0000278 // GO:0007067 // GO:0007094 // GO:0031145 // GO:0051301 // GO:0051436 // GO:0051437 // GO:0051439 // GO:0070979	mitotic cell cycle // mitotic nuclear division // mitotic spindle assembly checkpoint // anaphase-promoting complex-dependent proteasomal ubiquitin-dependent protein catabolic process // cell division // negative regulation of ubiquitin-protein ligase activity involved in mitotic cell cycle // positive regulation of ubiquitin-protein ligase activity involved in regulation of mitotic cell cycle tr…	Cell cycle // Oocyte meiosis // Ubiquitin mediated proteolysis // Progesterone-mediated oocyte maturation // HTLV-I infection	0.0143863
BLOC1S3	3.85857	3.72896	4.16846	4.21709	BLOC1S3	chr19	45682003	3056	2600	+	Protein Gene	NM_212550	IGV	388552	biogenesis of lysosomal organelles complex-1, subunit 3	GO:0005829 // GO:0030133 // GO:0031083	cytosol // transport vesicle // BLOC-1 complex	GO:0003674 // GO:0005515	molecular_function // protein binding	GO:0001654 // GO:0006892 // GO:0008089 // GO:0030168 // GO:0031175 // GO:0032402 // GO:0032438 // GO:0032816 // GO:0033299 // GO:0035646 // GO:0042493 // GO:0043473 // GO:0048490 // GO:0060155 // GO:0061024	eye development // post-Golgi vesicle-mediated transport // anterograde axon cargo transport // platelet activation // neuron projection development // melanosome transport // melanosome organization // positive regulation of natural killer cell activation // secretion of lysosomal enzymes // endosome to melanosome transport // response to drug // pigmentation // anterograde synaptic vesicle tran…	-	0.0143996
EBF1	0	0	3.12886	2.20183	EBF1	chr5	158122923	403866	5277	-	Protein Gene	NM_024007 : NM_001290360 : NM_182708	IGV	1879	early B-cell factor 1	GO:0005634	nucleus	GO:0003677 // GO:0003700 // GO:0046872 // GO:0046983 // GO:0070742	DNA binding // sequence-specific DNA binding transcription factor activity // metal ion binding // protein dimerization activity // C2H2 zinc finger domain binding	GO:0006351 // GO:0007275 // GO:0045893	transcription, DNA-templated // multicellular organismal development // positive regulation of transcription, DNA-templated	-	0.0144685
ZNF599	0.238047	0.221439	0.289941	0.28019	ZNF599	chr19	35248979	15156	3115	-	Protein Gene	NM_001007248	IGV	148103	zinc finger protein 599	GO:0005634	nucleus	GO:0003677 // GO:0046872	DNA binding // metal ion binding	GO:0006351 // GO:0006355	transcription, DNA-templated // regulation of transcription, DNA-templated	-	0.0144932
ESRP2	14.1844	13.9058	14.9373	14.8426	ESRP2	chr16	68262450	7687	4021	-	Protein Gene	NM_024939 : NR_106831	IGV	80004	epithelial splicing regulatory protein 2	GO:0005634 // GO:0005654	nucleus // nucleoplasm	GO:0000166 // GO:0003729 // GO:0044822	nucleotide binding // mRNA binding // poly(A) RNA binding	GO:0006397 // GO:0008380 // GO:0043484	mRNA processing // RNA splicing // regulation of RNA splicing	-	0.0145039
SNRPD3	26.9309	27.6863	30.9948	30.146	SNRPD3	chr22	24951618	19315	3808	+	Protein Gene	NM_004175 : NR_103819 : NM_001278656	IGV	6634	small nuclear ribonucleoprotein D3 polypeptide 18kDa	GO:0005654 // GO:0005654 // GO:0005681 // GO:0005683 // GO:0005685 // GO:0005687 // GO:0005689 // GO:0005737 // GO:0005829 // GO:0005829 // GO:0030532 // GO:0034709 // GO:0034715 // GO:0034719 // GO:0070062 // GO:0071013	nucleoplasm // nucleoplasm // spliceosomal complex // U7 snRNP // U1 snRNP // U4 snRNP // U12-type spliceosomal complex // cytoplasm // cytosol // cytosol // small nuclear ribonucleoprotein complex // methylosome // pICln-Sm protein complex // SMN-Sm protein complex // extracellular vesicular exosome // catalytic step 2 spliceosome	GO:0005515 // GO:0019899 // GO:0044822 // GO:0071208	protein binding // enzyme binding // poly(A) RNA binding // histone pre-mRNA DCP binding	GO:0000387 // GO:0000387 // GO:0000398 // GO:0000398 // GO:0006366 // GO:0006369 // GO:0008334 // GO:0008380 // GO:0010467 // GO:0031124 // GO:0034660	spliceosomal snRNP assembly // spliceosomal snRNP assembly // mRNA splicing, via spliceosome // mRNA splicing, via spliceosome // transcription from RNA polymerase II promoter // termination of RNA polymerase II transcription // histone mRNA metabolic process // RNA splicing // gene expression // mRNA 3'-end processing // ncRNA metabolic process	Spliceosome // Systemic lupus erythematosus	0.0145136
FAM222A-AS1	3.36688	3.26703	2.08103	1.57112	FAM222A-AS1	chr12	110172014	39279	868	-	Non-Coding Gene	NR_026661 : NR_026662	IGV	84983	FAM222A antisense RNA 1	-	-	-	-	-	-	-	0.0145244
TMEM241	3.35304	3.24361	2.98716	2.95355	TMEM241	chr18	20875979	141947	2992	-	Protein Gene	NM_032933	IGV	85019	transmembrane protein 241	GO:0016021	integral component of membrane	-	-	-	-	-	0.0145667
KRT83	0.0232633	0.0613141	0.210739	0.174558	KRT83	chr12	52708085	7098	1875	-	Protein Gene	NM_002282	IGV	3889	keratin 83, type II	GO:0005615 // GO:0045095	extracellular space // keratin filament	GO:0005198	structural molecule activity	GO:0007568 // GO:0008544 // GO:0042633	aging // epidermis development // hair cycle	-	0.0145795
DOCK9-AS2	0.045842	0.060412	0.177976	0.143325	DOCK9-AS2	chr13	99738977	1903	1903	+	Non-Coding Gene	NR_047482	IGV	100861541	DOCK9 antisense RNA 2 (head to head)	-	-	-	-	-	-	-	0.0146106
AMY1C	0.000113365	0.000100522	0.000145961	0.000143127	AMY1C	chr1	104198303	8870	1860	+	Protein Gene	NM_001008221 : NM_004038 : NM_001008219 : NM_001008218	IGV	278	amylase, alpha 1C (salivary)	GO:0005615 // GO:0070062	extracellular space // extracellular vesicular exosome	GO:0004556 // GO:0005515 // GO:0046872	alpha-amylase activity // protein binding // metal ion binding	GO:0005975 // GO:0007586	carbohydrate metabolic process // digestion	Starch and sucrose metabolism // Metabolic pathways // Salivary secretion // Carbohydrate digestion and absorption	0.0146264
LINC00963	1.52326	1.53719	1.35859	1.28715	LINC00963	chr9	132250939	25027	2119	+	Non-Coding Gene	NR_038955	IGV	100506190	long intergenic non-protein coding RNA 963	-	-	-	-	-	-	-	0.0147234
FUT1	2.92777	2.91516	2.27334	2.46667	FUT1	chr19	49251268	7380	4246	-	Protein Gene	NM_000148	IGV	2523	fucosyltransferase 1 (galactoside 2-alpha-L-fucosyltransferase, H blood group)	GO:0005794 // GO:0005887 // GO:0016020 // GO:0032580	Golgi apparatus // integral component of plasma membrane // membrane // Golgi cisterna membrane	GO:0008107 // GO:0008107 // GO:0008417	galactoside 2-alpha-L-fucosyltransferase activity // galactoside 2-alpha-L-fucosyltransferase activity // fucosyltransferase activity	GO:0005975 // GO:0006486 // GO:0006486 // GO:0006486 // GO:0036065 // GO:0042355	carbohydrate metabolic process // protein glycosylation // protein glycosylation // protein glycosylation // fucosylation // L-fucose catabolic process	Glycosphingolipid biosynthesis - lacto and neolacto series // Glycosphingolipid biosynthesis - globo series // Metabolic pathways	0.0147498
TOPORS-AS1	0.217369	0.254627	0.344611	0.362455	TOPORS-AS1	chr9	32551142	15717	1806	+	Non-Coding Gene	NR_033991 : NR_033992 : NR_102377 : NR_102376	IGV	100129250	TOPORS antisense RNA 1	-	-	-	-	-	-	-	0.0147613
EXOSC5	25.4332	25.8949	31.2936	29.6644	EXOSC5	chr19	41892276	10981	993	-	Protein Gene	NM_020158	IGV	56915	exosome component 5	GO:0000178 // GO:0005634 // GO:0005730 // GO:0005730 // GO:0005737 // GO:0005829 // GO:0035327	exosome (RNase complex) // nucleus // nucleolus // nucleolus // cytoplasm // cytosol // transcriptionally active chromatin	GO:0000175 // GO:0003723 // GO:0004532 // GO:0005515	3'-5'-exoribonuclease activity // RNA binding // exoribonuclease activity // protein binding	GO:0000288 // GO:0006364 // GO:0010467 // GO:0043928 // GO:0043928 // GO:0045006 // GO:0051607 // GO:0090503	nuclear-transcribed mRNA catabolic process, deadenylation-dependent decay // rRNA processing // gene expression // exonucleolytic nuclear-transcribed mRNA catabolic process involved in deadenylation-dependent decay // exonucleolytic nuclear-transcribed mRNA catabolic process involved in deadenylation-dependent decay // DNA deamination // defense response to virus // RNA phosphodiester bond hydrol…	RNA degradation	0.0147796
PVRIG2P	0	0	0.290133	0.203328	PVRIG2P	chr7	99949941	1619	1264	+	Non-Coding Gene	NR_036569 : NR_036570 : NR_103728	IGV	101752334	poliovirus receptor related immunoglobulin domain containing 2, pseudogene	-	-	-	-	-	-	-	0.0147894
C12orf60	1.27834	1.36133	2.25591	1.98626	C12orf60	chr12	14956506	20286	1126	+	Protein Gene	NM_175874	IGV	144608	chromosome 12 open reading frame 60	-	-	-	-	-	-	-	0.0148129
HIVEP1	2.73784	2.54785	2.09914	2.10846	HIVEP1	chr6	12012724	152509	8874	+	Protein Gene	NM_002114	IGV	3096	human immunodeficiency virus type I enhancer binding protein 1	GO:0005634 // GO:0005654 // GO:0005739	nucleus // nucleoplasm // mitochondrion	GO:0003677 // GO:0005515 // GO:0046872	DNA binding // protein binding // metal ion binding	GO:0000122 // GO:0006351	negative regulation of transcription from RNA polymerase II promoter // transcription, DNA-templated	-	0.0148751
PPP1R21	1.45169	1.47802	1.66798	1.61188	PPP1R21	chr2	48667908	74624	3215	+	Protein Gene	NR_024188 : NM_152994 : NM_001135629 : NM_001193475	IGV	129285	protein phosphatase 1, regulatory subunit 21	GO:0016020	membrane	GO:0019902	phosphatase binding	-	-	-	0.0149622
GLS2	2.83343	3.01388	3.48021	3.42814	GLS2	chr12	56864728	17471	2721	-	Protein Gene	NM_013267 : NM_001280798 : NM_001280797 : NM_001280796	IGV	27165	glutaminase 2 (liver, mitochondrial)	GO:0005739 // GO:0005759	mitochondrion // mitochondrial matrix	GO:0004359 // GO:0005515	glutaminase activity // protein binding	GO:0006520 // GO:0006541 // GO:0007268 // GO:0007269 // GO:0008652 // GO:0014047 // GO:0034641 // GO:0042981 // GO:0044281 // GO:0072593	cellular amino acid metabolic process // glutamine metabolic process // synaptic transmission // neurotransmitter secretion // cellular amino acid biosynthetic process // glutamate secretion // cellular nitrogen compound metabolic process // regulation of apoptotic process // small molecule metabolic process // reactive oxygen species metabolic process	Alanine, aspartate and glutamate metabolism // Arginine and proline metabolism // D-Glutamine and D-glutamate metabolism // Metabolic pathways // Glutamatergic synapse // GABAergic synapse // Proximal tubule bicarbonate reclamation // MicroRNAs in cancer // Central carbon metabolism in cancer	0.0149664
ARRDC3	9.48687	9.47672	6.56592	7.44631	ARRDC3	chr5	90664541	14609	4161	-	Protein Gene	NM_020801	IGV	57561	arrestin domain containing 3	GO:0005768 // GO:0005886	endosome // plasma membrane	GO:0005515 // GO:0031699	protein binding // beta-3 adrenergic receptor binding	GO:0001659 // GO:0031651 // GO:0043588 // GO:0044252 // GO:0051443 // GO:0060613 // GO:0071879 // GO:0090327	temperature homeostasis // negative regulation of heat generation // skin development // negative regulation of multicellular organismal metabolic process // positive regulation of ubiquitin-protein transferase activity // fat pad development // positive regulation of adrenergic receptor signaling pathway // negative regulation of locomotion involved in locomotory behavior	-	0.0150974
KCTD20	11.5548	11.8872	10.4578	10.6934	KCTD20	chr6	36410544	48377	5619	+	Protein Gene	NM_001286579 : NM_001286580 : NM_173562 : NR_104480 : NR_104481	IGV	222658	potassium channel tetramerization domain containing 20	GO:0005737	cytoplasm	-	-	GO:0042327 // GO:0051260	positive regulation of phosphorylation // protein homooligomerization	-	0.0151038
CAPRIN2	4.30504	4.28143	3.30287	3.6013	CAPRIN2	chr12	30862486	44963	4529	-	Protein Gene	NM_032156 : NM_001206856 : NM_001002259 : NR_038177 : NM_023925	IGV	65981	caprin family member 2	GO:0005634 // GO:0005654 // GO:0005737 // GO:0005739 // GO:0005813 // GO:0043235	nucleus // nucleoplasm // cytoplasm // mitochondrion // centrosome // receptor complex	GO:0003723 // GO:0005102 // GO:0005515	RNA binding // receptor binding // protein binding	GO:0017148 // GO:0030308 // GO:0032092 // GO:0033138 // GO:0045944 // GO:0050775 // GO:0061003 // GO:0090263	negative regulation of translation // negative regulation of cell growth // positive regulation of protein binding // positive regulation of peptidyl-serine phosphorylation // positive regulation of transcription from RNA polymerase II promoter // positive regulation of dendrite morphogenesis // positive regulation of dendritic spine morphogenesis // positive regulation of canonical Wnt signaling…	-	0.0151183
SMARCC1	28.7306	27.8374	25.606	25.8124	SMARCC1	chr3	47627378	196028	5757	-	Protein Gene	NM_003074	IGV	6599	SWI/SNF related, matrix associated, actin dependent regulator of chromatin, subfamily c, member 1	GO:0000790 // GO:0001741 // GO:0005654 // GO:0005654 // GO:0016514 // GO:0043234 // GO:0071564 // GO:0071565	nuclear chromatin // XY body // nucleoplasm // nucleoplasm // SWI/SNF complex // protein complex // npBAF complex // nBAF complex	GO:0000978 // GO:0000980 // GO:0003713 // GO:0005515 // GO:0031492 // GO:0047485	RNA polymerase II core promoter proximal region sequence-specific DNA binding // RNA polymerase II distal enhancer sequence-specific DNA binding // transcription coactivator activity // protein binding // nucleosomal DNA binding // protein N-terminus binding	GO:0006325 // GO:0006337 // GO:0006338 // GO:0006351 // GO:0006357 // GO:0007399 // GO:0008286 // GO:0009887 // GO:0043044 // GO:0045893 // GO:0045944	chromatin organization // nucleosome disassembly // chromatin remodeling // transcription, DNA-templated // regulation of transcription from RNA polymerase II promoter // nervous system development // insulin receptor signaling pathway // organ morphogenesis // ATP-dependent chromatin remodeling // positive regulation of transcription, DNA-templated // positive regulation of transcription from RN…	-	0.0151298
MAGEA2B (2)	0.148454	0.165996	0.0873265	0.101267	MAGEA2B	chrX	151918404	1696	1616	-	Protein Gene	NM_005361 : NM_001282501 : NM_001282502 : NM_175743 : NM_001282504 : NM_175742 : NM_001282505 : NM_153488	IGV	266740	melanoma antigen family A2B	GO:0005634 // GO:0016605	nucleus // PML body	GO:0005515 // GO:0031625 // GO:0042826 // GO:0070491	protein binding // ubiquitin protein ligase binding // histone deacetylase binding // repressing transcription factor binding	GO:0000122 // GO:0006351 // GO:0033234 // GO:0044257 // GO:0051443 // GO:0072331 // GO:0090398 // GO:1901984	negative regulation of transcription from RNA polymerase II promoter // transcription, DNA-templated // negative regulation of protein sumoylation // cellular protein catabolic process // positive regulation of ubiquitin-protein transferase activity // signal transduction by p53 class mediator // cellular senescence // negative regulation of protein acetylation	-	0.015132
ALKBH2	13.4342	14.2144	16.1594	15.9805	ALKBH2	chr12	109525993	5301	1197	-	Protein Gene	NM_001145374 : NM_001205179 : NM_001205180 : NM_001001655 : NM_001145375	IGV	121642	alkB, alkylation repair homolog 2 (E. coli)	GO:0005634 // GO:0005654 // GO:0005654 // GO:0015630	nucleus // nucleoplasm // nucleoplasm // microtubule cytoskeleton	GO:0008198 // GO:0043734 // GO:0051747 // GO:0051747	ferrous iron binding // DNA-N1-methyladenine dioxygenase activity // cytosine C-5 DNA demethylase activity // cytosine C-5 DNA demethylase activity	GO:0006281 // GO:0006307 // GO:0006307 // GO:0035511 // GO:0070989 // GO:0080111	DNA repair // DNA dealkylation involved in DNA repair // DNA dealkylation involved in DNA repair // oxidative DNA demethylation // oxidative demethylation // DNA demethylation	-	0.0151638
CYHR1	7.95539	7.76582	8.86536	9.24747	CYHR1	chr8	145675315	15717	2566	-	Protein Gene	NM_138496 : NM_032687 : NM_001129888	IGV	50626	cysteine/histidine-rich 1	GO:0005635 // GO:0005654 // GO:0048471	nuclear envelope // nucleoplasm // perinuclear region of cytoplasm	GO:0008270	zinc ion binding	-	-	-	0.0151839
IQCH	0.730858	0.730213	0.590876	0.633355	IQCH	chr15	67547138	247005	5593	+	Protein Gene	NM_022784 : NM_001284349 : NM_001284347 : NM_001284348 : NM_001031715	IGV	64799	IQ motif containing H	-	-	-	-	-	-	-	0.015351
COPS4	21.5598	21.6599	21.3133	21.2518	COPS4	chr4	83956239	40733	1748	+	Protein Gene	NM_001258006 : NM_016129	IGV	51138	COP9 signalosome subunit 4	GO:0005634 // GO:0005654 // GO:0008021 // GO:0008180 // GO:0030054 // GO:0070062	nucleus // nucleoplasm // synaptic vesicle // COP9 signalosome // cell junction // extracellular vesicular exosome	GO:0005515	protein binding	GO:0000338 // GO:0010388	protein deneddylation // cullin deneddylation	-	0.0153637
MTF1	3.02573	3.25914	2.49951	2.48387	MTF1	chr1	38275239	50054	7972	-	Protein Gene	NM_005955	IGV	4520	metal-regulatory transcription factor 1	GO:0005634 // GO:0005654	nucleus // nucleoplasm	GO:0000978 // GO:0000979 // GO:0001047 // GO:0001077 // GO:0003677 // GO:0003700 // GO:0003713 // GO:0005515 // GO:0035035 // GO:0046872	RNA polymerase II core promoter proximal region sequence-specific DNA binding // RNA polymerase II core promoter sequence-specific DNA binding // core promoter binding // RNA polymerase II core promoter proximal region sequence-specific DNA binding transcription factor activity involved in positive regulation of transcription // DNA binding // sequence-specific DNA binding transcription factor ac…	GO:0006351 // GO:0006357 // GO:0006979 // GO:0010038 // GO:0045944 // GO:0046686 // GO:0055076	transcription, DNA-templated // regulation of transcription from RNA polymerase II promoter // response to oxidative stress // response to metal ion // positive regulation of transcription from RNA polymerase II promoter // response to cadmium ion // transition metal ion homeostasis	-	0.0154111
SNX6	40.3438	40.0354	37.1691	38.0452	SNX6	chr14	35030618	68749	3130	-	Protein Gene	NM_021249 : NM_152233	IGV	58533	sorting nexin 6	GO:0005622 // GO:0005634 // GO:0005737 // GO:0016023 // GO:0019898 // GO:0030904 // GO:0031901 // GO:0097422	intracellular // nucleus // cytoplasm // cytoplasmic membrane-bounded vesicle // extrinsic component of membrane // retromer complex // early endosome membrane // tubular endosome	GO:0005515 // GO:0034452 // GO:0035091 // GO:0042803	protein binding // dynactin binding // phosphatidylinositol binding // protein homodimerization activity	GO:0006886 // GO:0006886 // GO:0006897 // GO:0007175 // GO:0016050 // GO:0030512 // GO:0042147 // GO:0045892 // GO:1903593	intracellular protein transport // intracellular protein transport // endocytosis // negative regulation of epidermal growth factor-activated receptor activity // vesicle organization // negative regulation of transforming growth factor beta receptor signaling pathway // retrograde transport, endosome to Golgi // negative regulation of transcription, DNA-templated // regulation of histamine secre…	-	0.0154255
TRAK2	4.45743	4.28011	3.77069	3.86117	TRAK2	chr2	202241930	74390	6527	-	Protein Gene	NM_015049	IGV	66008	trafficking protein, kinesin binding 2	GO:0005634 // GO:0005737 // GO:0005739 // GO:0005769 // GO:0005886	nucleus // cytoplasm // mitochondrion // early endosome // plasma membrane	GO:0005102 // GO:0005515 // GO:0019899 // GO:0050811	receptor binding // protein binding // enzyme binding // GABA receptor binding	GO:0006357 // GO:0006493 // GO:0006605	regulation of transcription from RNA polymerase II promoter // protein O-linked glycosylation // protein targeting	Metabolic pathways // GABAergic synapse	0.0154603
PPME1	21.3739	21.421	23.5217	24.4532	PPME1	chr11	73882108	83641	2755	+	Protein Gene	NM_016147 : NM_001271593	IGV	51400	protein phosphatase methylesterase 1	-	-	GO:0004864 // GO:0008601 // GO:0019903 // GO:0051721 // GO:0051722	protein phosphatase inhibitor activity // protein phosphatase type 2A regulator activity // protein phosphatase binding // protein phosphatase 2A binding // protein C-terminal methylesterase activity	GO:0006482 // GO:0043086 // GO:0050790	protein demethylation // negative regulation of catalytic activity // regulation of catalytic activity	-	0.0154631
SMA5	0.0745411	0.0879181	0.144927	0.168756	SMA5	chr5	69776870	104680	1759	-	Non-Coding Gene	NR_027386 : NR_034021 : NR_033968	IGV	11042	glucuronidase, beta pseudogene	-	-	-	-	-	-	-	0.0155684
RPS19	987.482	1030.77	1179.11	1144.8	RPS19	chr19	42363988	11497	849	+	Protein Gene	NM_001022 : NR_106855	IGV	6223	ribosomal protein S19	GO:0005730 // GO:0005737 // GO:0005829 // GO:0005829 // GO:0005840 // GO:0005925 // GO:0016020 // GO:0022627 // GO:0070062	nucleolus // cytoplasm // cytosol // cytosol // ribosome // focal adhesion // membrane // cytosolic small ribosomal subunit // extracellular vesicular exosome	GO:0003735 // GO:0005515 // GO:0017134 // GO:0019901 // GO:0042803 // GO:0044822	structural constituent of ribosome // protein binding // fibroblast growth factor binding // protein kinase binding // protein homodimerization activity // poly(A) RNA binding	GO:0000028 // GO:0000184 // GO:0000462 // GO:0002548 // GO:0006364 // GO:0006412 // GO:0006412 // GO:0006413 // GO:0006414 // GO:0006415 // GO:0006614 // GO:0007000 // GO:0009991 // GO:0010467 // GO:0016032 // GO:0019058 // GO:0019083 // GO:0030218 // GO:0030490 // GO:0042274 // GO:0044267 // GO:0051262 // GO:0051272 // GO:0060265 // GO:0060266	ribosomal small subunit assembly // nuclear-transcribed mRNA catabolic process, nonsense-mediated decay // maturation of SSU-rRNA from tricistronic rRNA transcript (SSU-rRNA, 5.8S rRNA, LSU-rRNA) // monocyte chemotaxis // rRNA processing // translation // translation // translational initiation // translational elongation // translational termination // SRP-dependent cotranslational protein targe…	Ribosome	0.0155713
AIFM3	0.379593	0.424445	0.267949	0.237359	AIFM3	chr22	21319418	16232	2528	+	Protein Gene	NM_001018060 : NM_144704 : NR_027464 : NM_001146288	IGV	150209	apoptosis-inducing factor, mitochondrion-associated, 3	GO:0005634 // GO:0005739 // GO:0005743 // GO:0005783	nucleus // mitochondrion // mitochondrial inner membrane // endoplasmic reticulum	GO:0016491 // GO:0046872 // GO:0050660 // GO:0051537	oxidoreductase activity // metal ion binding // flavin adenine dinucleotide binding // 2 iron, 2 sulfur cluster binding	GO:0045454 // GO:0055114 // GO:0097194	cell redox homeostasis // oxidation-reduction process // execution phase of apoptosis	-	0.0157389
DUSP8	1.07267	0.993801	0.82028	0.804888	DUSP8	chr11	1575281	17870	4473	-	Protein Gene	NM_004420	IGV	1850	dual specificity phosphatase 8	GO:0005634 // GO:0005737	nucleus // cytoplasm	GO:0004725 // GO:0008138 // GO:0017017	protein tyrosine phosphatase activity // protein tyrosine/serine/threonine phosphatase activity // MAP kinase tyrosine/serine/threonine phosphatase activity	GO:0000188 // GO:0006470 // GO:0035335 // GO:0035335	inactivation of MAPK activity // protein dephosphorylation // peptidyl-tyrosine dephosphorylation // peptidyl-tyrosine dephosphorylation	MAPK signaling pathway	0.0157966
STAT1	24.3552	24.8926	19.633	21.0913	STAT1	chr2	191833762	45215	4583	-	Protein Gene	NM_007315 : NM_139266	IGV	6772	signal transducer and activator of transcription 1, 91kDa	GO:0000790 // GO:0005634 // GO:0005654 // GO:0005654 // GO:0005730 // GO:0005737 // GO:0005829 // GO:0030424 // GO:0030425	nuclear chromatin // nucleus // nucleoplasm // nucleoplasm // nucleolus // cytoplasm // cytosol // axon // dendrite	GO:0000978 // GO:0000979 // GO:0000983 // GO:0003690 // GO:0003700 // GO:0003700 // GO:0004871 // GO:0005164 // GO:0005515 // GO:0019899 // GO:0031730 // GO:0042802 // GO:0042803	RNA polymerase II core promoter proximal region sequence-specific DNA binding // RNA polymerase II core promoter sequence-specific DNA binding // RNA polymerase II core promoter sequence-specific DNA binding transcription factor activity // double-stranded DNA binding // sequence-specific DNA binding transcription factor activity // sequence-specific DNA binding transcription factor activity // s…	GO:0000122 // GO:0001937 // GO:0002053 // GO:0003340 // GO:0006357 // GO:0006366 // GO:0006915 // GO:0007259 // GO:0007584 // GO:0008015 // GO:0009612 // GO:0016032 // GO:0016525 // GO:0019221 // GO:0031663 // GO:0032869 // GO:0033209 // GO:0034097 // GO:0034240 // GO:0035458 // GO:0042493 // GO:0042542 // GO:0042981 // GO:0043124 // GO:0043330 // GO:0043434 // GO:0043542 // GO:0045893 // GO:0045…	negative regulation of transcription from RNA polymerase II promoter // negative regulation of endothelial cell proliferation // positive regulation of mesenchymal cell proliferation // negative regulation of mesenchymal to epithelial transition involved in metanephros morphogenesis // regulation of transcription from RNA polymerase II promoter // transcription from RNA polymerase II promoter // …	Chemokine signaling pathway // Osteoclast differentiation // Toll-like receptor signaling pathway // Jak-STAT signaling pathway // Prolactin signaling pathway // Thyroid hormone signaling pathway // Leishmaniasis // Toxoplasmosis // Tuberculosis // Hepatitis C // Hepatitis B // Measles // Influenza A // Herpes simplex infection // Pathways in cancer // Pancreatic cancer // Inflammatory bowel dise…	0.0158387
GPCPD1	1.52613	1.41099	1.15812	1.13915	GPCPD1	chr20	5525080	66593	5459	-	Protein Gene	NM_019593	IGV	56261	glycerophosphocholine phosphodiesterase GDE1 homolog (S. cerevisiae)	GO:0005829	cytosol	GO:0047389 // GO:2001070	glycerophosphocholine phosphodiesterase activity // starch binding	GO:0006644 // GO:0007519 // GO:0044281 // GO:0046474	phospholipid metabolic process // skeletal muscle tissue development // small molecule metabolic process // glycerophospholipid biosynthetic process	Glycerophospholipid metabolism // Choline metabolism in cancer	0.0158449
KCTD7	0.708123	0.773862	0.55878	0.529187	KCTD7	chr7	66093868	14349	5051	+	Protein Gene	NM_153033 : NM_001167961	IGV	154881	potassium channel tetramerization domain containing 7	GO:0005829 // GO:0005886	cytosol // plasma membrane	-	-	GO:0051260	protein homooligomerization	-	0.0159423
TMEM165	7.12634	7.02619	7.90488	7.66527	TMEM165	chr4	56262080	30263	2078	+	Protein Gene	NM_018475 : NR_073070	IGV	55858	transmembrane protein 165	GO:0000139 // GO:0005765 // GO:0005794 // GO:0010008 // GO:0016021 // GO:0031901 // GO:0031902 // GO:0032588 // GO:0043231	Golgi membrane // lysosomal membrane // Golgi apparatus // endosome membrane // integral component of membrane // early endosome membrane // late endosome membrane // trans-Golgi network membrane // intracellular membrane-bounded organelle	-	-	GO:0006487 // GO:0006874 // GO:0032472 // GO:0035751	protein N-linked glycosylation // cellular calcium ion homeostasis // Golgi calcium ion transport // regulation of lysosomal lumen pH	-	0.0159792
LOC101929470	0.677526	0.821025	0.362815	0.350612	LOC101929470	chr8	29672520	13501	1867	-	Non-Coding Gene	NR_125817	IGV	101929470	uncharacterized LOC101929470	-	-	-	-	-	-	-	0.0160195
C3orf70	0	0	0.0191316	0.0277323	C3orf70	chr3	184795838	74965	5901	-	Protein Gene	NM_001025266	IGV	285382	chromosome 3 open reading frame 70	-	-	-	-	-	-	-	0.0160348
LOC100506082	0	0	0.252	0.365288	LOC100506082	chr11	4208382	15502	448	+	Non-Coding Gene	NR_047550	IGV	100506082	uncharacterized LOC100506082	-	-	-	-	-	-	-	0.0160349
MRVI1	0.0327123	0.0344875	0.0677341	0.0572741	MRVI1	chr11	10594638	120898	6667	-	Protein Gene	NM_001098579 : NM_001100167 : NM_001206880 : NM_001206881 : NM_130385 : NM_001100163	IGV	10335	murine retrovirus integration site 1 homolog	GO:0005789 // GO:0016021 // GO:0016529 // GO:0031095 // GO:0048471	endoplasmic reticulum membrane // integral component of membrane // sarcoplasmic reticulum // platelet dense tubular network membrane // perinuclear region of cytoplasm	GO:0005515	protein binding	GO:0007596 // GO:0019934 // GO:0060087	blood coagulation // cGMP-mediated signaling // relaxation of vascular smooth muscle	cGMP-PKG signaling pathway // Vascular smooth muscle contraction	0.016036
RAP1GAP2	0.693349	0.684412	0.618445	0.588367	RAP1GAP2	chr17	2699732	241304	6663	+	Protein Gene	NM_001100398 : NM_015085	IGV	23108	RAP1 GTPase activating protein 2	GO:0005737 // GO:0005813 // GO:0005829 // GO:0031965 // GO:0043005 // GO:0048471	cytoplasm // centrosome // cytosol // nuclear membrane // neuron projection // perinuclear region of cytoplasm	-	-	GO:0010977	negative regulation of neuron projection development	-	0.0160392
ADK	49.5471	49.4192	51.148	51.888	ADK	chr10	75910943	558119	2439	+	Protein Gene	NM_006721 : NM_001202450 : NM_001202449 : NM_001123	IGV	132	adenosine kinase	GO:0005654 // GO:0005737 // GO:0005829	nucleoplasm // cytoplasm // cytosol	GO:0004001 // GO:0005524 // GO:0016773 // GO:0044822 // GO:0046872	adenosine kinase activity // ATP binding // phosphotransferase activity, alcohol group as acceptor // poly(A) RNA binding // metal ion binding	GO:0006144 // GO:0006175 // GO:0009156 // GO:0010613 // GO:0016310 // GO:0032922 // GO:0042102 // GO:0043101 // GO:0044209 // GO:0044281 // GO:0044342 // GO:0046085 // GO:0055086	purine nucleobase metabolic process // dATP biosynthetic process // ribonucleoside monophosphate biosynthetic process // positive regulation of cardiac muscle hypertrophy // phosphorylation // circadian regulation of gene expression // positive regulation of T cell proliferation // purine-containing compound salvage // AMP salvage // small molecule metabolic process // type B pancreatic cell prol…	Purine metabolism // Metabolic pathways	0.0162027
DMBT1	0.822886	0.764083	0.586316	0.623966	DMBT1	chr10	124320181	83072	7686	+	Protein Gene	NM_017579 : NM_007329 : NM_004406	IGV	1755	deleted in malignant brain tumors 1	GO:0005576 // GO:0005578 // GO:0005615 // GO:0005737 // GO:0019898 // GO:0030670 // GO:0042589 // GO:0070062	extracellular region // proteinaceous extracellular matrix // extracellular space // cytoplasm // extrinsic component of membrane // phagocytic vesicle membrane // zymogen granule membrane // extracellular vesicular exosome	GO:0005044 // GO:0005044 // GO:0005515 // GO:0008329 // GO:0035375 // GO:0048306	scavenger receptor activity // scavenger receptor activity // protein binding // signaling pattern recognition receptor activity // zymogen binding // calcium-dependent protein binding	GO:0001833 // GO:0002221 // GO:0006898 // GO:0006898 // GO:0006898 // GO:0015031 // GO:0016032 // GO:0030855 // GO:0030855 // GO:0030858 // GO:0043152 // GO:0045087 // GO:0051607	inner cell mass cell proliferation // pattern recognition receptor signaling pathway // receptor-mediated endocytosis // receptor-mediated endocytosis // receptor-mediated endocytosis // protein transport // viral process // epithelial cell differentiation // epithelial cell differentiation // positive regulation of epithelial cell differentiation // induction of bacterial agglutination // innate…	Salivary secretion	0.016342
NCBP2-AS2	4.73502	5.1242	5.96538	6.00005	NCBP2-AS2	chr3	196669494	1391	1391	+	Non-Coding Gene	NR_024388	IGV	152217	NCBP2 antisense RNA 2 (head to head)	-	-	-	-	-	-	-	0.0163669
ZNF484	2.53207	2.50025	2.12852	2.24639	ZNF484	chr9	95607313	33008	4031	-	Protein Gene	NM_001261459 : NM_031486 : NM_001261458 : NM_001007101 : NM_001261460	IGV	83744	zinc finger protein 484	GO:0005634	nucleus	GO:0003677 // GO:0003700 // GO:0046872	DNA binding // sequence-specific DNA binding transcription factor activity // metal ion binding	GO:0006351 // GO:0006355	transcription, DNA-templated // regulation of transcription, DNA-templated	-	0.0164005
NPPA-AS1	0	0.0404551	0.193891	0.259003	NPPA-AS1	chr1	11900376	7298	1662	+	Non-Coding Gene	NM_001286 : NM_001256959 : NR_046428 : NR_037806	IGV	100379251	NPPA antisense RNA 1	-	-	-	-	-	-	-	0.0164259
TFCP2L1	0.97233	0.9244	0.741616	0.663804	TFCP2L1	chr2	121974164	68615	9286	-	Protein Gene	NM_014553	IGV	29842	transcription factor CP2-like 1	GO:0005634 // GO:0005737 // GO:0016020	nucleus // cytoplasm // membrane	GO:0003700 // GO:0003714 // GO:0043565	sequence-specific DNA binding transcription factor activity // transcription corepressor activity // sequence-specific DNA binding	GO:0000122 // GO:0000902 // GO:0002070 // GO:0006351 // GO:0006357 // GO:0006694 // GO:0007028 // GO:0007431 // GO:0007565 // GO:0008340 // GO:0045927	negative regulation of transcription from RNA polymerase II promoter // cell morphogenesis // epithelial cell maturation // transcription, DNA-templated // regulation of transcription from RNA polymerase II promoter // steroid biosynthetic process // cytoplasm organization // salivary gland development // female pregnancy // determination of adult lifespan // positive regulation of growth	-	0.016451
CAPNS1	361.8	360.486	414.964	398.052	CAPNS1	chr19	36630828	10428	1821	+	Protein Gene	NM_001749 : NM_001003962 : NM_001302632 : NM_001302633	IGV	826	calpain, small subunit 1	GO:0005737 // GO:0005829 // GO:0005886 // GO:0016020 // GO:0070062	cytoplasm // cytosol // plasma membrane // membrane // extracellular vesicular exosome	GO:0004198 // GO:0005509 // GO:0005515	calcium-dependent cysteine-type endopeptidase activity // calcium ion binding // protein binding	GO:0006508 // GO:0008284 // GO:0022617 // GO:0030198	proteolysis // positive regulation of cell proliferation // extracellular matrix disassembly // extracellular matrix organization	-	0.0166107
DHRS2	0.258557	0.249872	0.401526	0.355687	DHRS2	chr14	24105573	9276	1687	+	Protein Gene	NM_005794 : NM_182908	IGV	10202	dehydrogenase/reductase (SDR family) member 2	GO:0005634 // GO:0005635 // GO:0005737 // GO:0005739 // GO:0005759 // GO:0070062	nucleus // nuclear envelope // cytoplasm // mitochondrion // mitochondrial matrix // extracellular vesicular exosome	GO:0004090	carbonyl reductase (NADPH) activity	GO:0008207 // GO:0008285 // GO:0009636 // GO:0034599 // GO:0043011 // GO:0043066 // GO:0055114	C21-steroid hormone metabolic process // negative regulation of cell proliferation // response to toxic substance // cellular response to oxidative stress // myeloid dendritic cell differentiation // negative regulation of apoptotic process // oxidation-reduction process	-	0.0167078
TSNARE1	1.77379	1.75886	1.8995	1.95885	TSNARE1	chr8	143293441	191170	4205	-	Protein Gene	NM_145003 : NM_001291931	IGV	203062	t-SNARE domain containing 1	GO:0012505 // GO:0016021 // GO:0031201	endomembrane system // integral component of membrane // SNARE complex	GO:0000149 // GO:0005484	SNARE binding // SNAP receptor activity	GO:0006886 // GO:0006906 // GO:0048278	intracellular protein transport // vesicle fusion // vesicle docking	-	0.0167727
TXNRD1	78.7643	75.2669	67.0885	64.8499	TXNRD1	chr12	104609557	134529	4610	+	Protein Gene	NM_001093771 : NM_003330 : NM_182742 : NM_001261445 : NM_182743 : NM_001261446 : NM_182729 : NM_001008394	IGV	7296	thioredoxin reductase 1	GO:0005654 // GO:0005730 // GO:0005829 // GO:0070062	nucleoplasm // nucleolus // cytosol // extracellular vesicular exosome	GO:0004791 // GO:0005515 // GO:0009055 // GO:0015035 // GO:0050660	thioredoxin-disulfide reductase activity // protein binding // electron carrier activity // protein disulfide oxidoreductase activity // flavin adenine dinucleotide binding	GO:0000302 // GO:0007165 // GO:0015949 // GO:0044255 // GO:0044281 // GO:0045454 // GO:0055086 // GO:0055114	response to reactive oxygen species // signal transduction // nucleobase-containing small molecule interconversion // cellular lipid metabolic process // small molecule metabolic process // cell redox homeostasis // nucleobase-containing small molecule metabolic process // oxidation-reduction process	Pyrimidine metabolism // Selenocompound metabolism	0.0167796
LOC100507424	0.149256	0.218546	0	0	LOC100507424	chr12	2945982	22980	877	+	Non-Coding Gene	NR_038933	IGV	100507424	uncharacterized LOC100507424	-	-	-	-	-	-	-	0.0168531
ARHGAP9	0.0439852	0.0644056	0	0	ARHGAP9	chr12	57866038	7596	2975	-	Protein Gene	NM_001080156 : NM_001080157 : NM_032496	IGV	64333	Rho GTPase activating protein 9	GO:0005829	cytosol	GO:0005096 // GO:0005547	GTPase activator activity // phosphatidylinositol-3,4,5-trisphosphate binding	GO:0007264 // GO:0043547 // GO:0043547 // GO:0051056	small GTPase mediated signal transduction // positive regulation of GTPase activity // positive regulation of GTPase activity // regulation of small GTPase mediated signal transduction	-	0.0168544
F2RL2	0.0381615	0.0558783	0	0	F2RL2	chr5	75911307	7953	3429	-	Protein Gene	NM_001256566 : NM_004101	IGV	2151	coagulation factor II (thrombin) receptor-like 2	GO:0005576 // GO:0005886 // GO:0005887 // GO:0016324	extracellular region // plasma membrane // integral component of plasma membrane // apical plasma membrane	GO:0004435 // GO:0005515 // GO:0015057	phosphatidylinositol phospholipase C activity // protein binding // thrombin receptor activity	GO:0007596 // GO:0008152 // GO:0009611 // GO:0030168 // GO:0070493	blood coagulation // metabolic process // response to wounding // platelet activation // thrombin receptor signaling pathway	Neuroactive ligand-receptor interaction	0.0168544
TACC3	50.5066	49.8119	55.6819	54.0495	TACC3	chr4	1723217	23689	2837	+	Protein Gene	NM_006342	IGV	10460	transforming, acidic coiled-coil containing protein 3	GO:0005737 // GO:0005813	cytoplasm // centrosome	GO:0005515 // GO:0019904	protein binding // protein domain specific binding	GO:0000226 // GO:0001666 // GO:0008283 // GO:0021987 // GO:0022008 // GO:0022027 // GO:0030097 // GO:0030953 // GO:0032886 // GO:0042994 // GO:0051726	microtubule cytoskeleton organization // response to hypoxia // cell proliferation // cerebral cortex development // neurogenesis // interkinetic nuclear migration // hemopoiesis // astral microtubule organization // regulation of microtubule-based process // cytoplasmic sequestering of transcription factor // regulation of cell cycle	RNA transport	0.0168667
KCNMB2-AS1	0.496343	0.456414	0.308318	0.347607	KCNMB2-AS1	chr3	178243255	334939	2197	-	Non-Coding Gene	NR_126560 : NR_126561	IGV	104797538	KCNMB2 antisense RNA 1	-	-	-	-	-	-	-	0.016909
C9orf43	0.0978874	0.0860279	0.278693	0.220352	C9orf43	chr9	116172924	19041	2228	+	Protein Gene	NM_001278629 : NM_152786 : NM_001278630	IGV	257169	chromosome 9 open reading frame 43	-	-	-	-	-	-	-	0.0169431
ITGA10	0.0331134	0.0436379	0.0107132	0.0103529	ITGA10	chr1	145524891	18978	5269	+	Protein Gene	NM_001278267 : NM_001302371 : NM_001039703 : NM_001303041 : NM_001303040 : NM_003637	IGV	8515	integrin, alpha 10	GO:0005886 // GO:0008305 // GO:0034680	plasma membrane // integrin complex // integrin alpha10-beta1 complex	GO:0005518 // GO:0046872 // GO:0098639	collagen binding // metal ion binding // collagen binding involved in cell-matrix adhesion	GO:0007160 // GO:0007229 // GO:0007411 // GO:0007596 // GO:0030198	cell-matrix adhesion // integrin-mediated signaling pathway // axon guidance // blood coagulation // extracellular matrix organization	PI3K-Akt signaling pathway // Focal adhesion // ECM-receptor interaction // Regulation of actin cytoskeleton // Hypertrophic cardiomyopathy (HCM) // Arrhythmogenic right ventricular cardiomyopathy (ARVC) // Dilated cardiomyopathy	0.0169759
ZNF624	1.06888	1.14675	0.864542	0.899732	ZNF624	chr17	16524048	33120	4244	-	Protein Gene	NM_020787	IGV	57547	zinc finger protein 624	GO:0005634	nucleus	GO:0003677 // GO:0003700 // GO:0046872	DNA binding // sequence-specific DNA binding transcription factor activity // metal ion binding	GO:0006351 // GO:0006355	transcription, DNA-templated // regulation of transcription, DNA-templated	-	0.0170112
PMS2CL	4.64295	5.04924	3.58889	3.76636	PMS2CL	chr7	6774936	16297	1738	+	Non-Coding Gene	NR_002217	IGV	441194	PMS2 C-terminal like pseudogene	-	-	-	-	-	-	-	0.0170797
NRM	11.5954	12.2896	13.7359	13.8498	NRM	chr6	30655824	3374	1926	-	Protein Gene	NR_073072 : NM_001270710 : NM_001270708 : NM_001270707 : NR_073066 : NM_001270709 : NR_073065 : NM_007243	IGV	11270	nurim (nuclear envelope membrane protein)	GO:0005634 // GO:0005635 // GO:0005637 // GO:0005654 // GO:0016020 // GO:0016021	nucleus // nuclear envelope // nuclear inner membrane // nucleoplasm // membrane // integral component of membrane	GO:0003674	molecular_function	GO:0008150	biological_process	-	0.0171458
YIF1B	13.2992	14.0275	15.628	15.5499	YIF1B	chr19	38794200	12407	2952	-	Protein Gene	NM_001039671 : NM_001145461 : NM_001145462 : NM_001039673 : NM_001039672 : NM_001145463	IGV	90522	Yip1 interacting factor homolog B (S. cerevisiae)	GO:0016021	integral component of membrane	-	-	-	-	-	0.017163
DRAP1	343.893	354.73	396.118	384.804	DRAP1	chr11	65686728	2321	1005	+	Protein Gene	NM_006442	IGV	10589	DR1-associated protein 1 (negative cofactor 2 alpha)	GO:0005634	nucleus	GO:0003677 // GO:0003700 // GO:0003714 // GO:0005515 // GO:0008134 // GO:0043565 // GO:0046982	DNA binding // sequence-specific DNA binding transcription factor activity // transcription corepressor activity // protein binding // transcription factor binding // sequence-specific DNA binding // protein heterodimerization activity	GO:0000122 // GO:0006351	negative regulation of transcription from RNA polymerase II promoter // transcription, DNA-templated	-	0.0171897
NAV3	0.159808	0.1404	0.0976608	0.0999277	NAV3	chr12	78225069	381724	9826	+	Protein Gene	NM_001024383 : NM_014903	IGV	89795	neuron navigator 3	GO:0005640	nuclear outer membrane	-	-	-	-	-	0.0171987
LRRC70	0.0782155	0.103322	0.0251894	0.0244942	LRRC70	chr5	61874562	2714	2249	+	Protein Gene	NM_016338 : NM_001134779 : NM_181506 : NR_073584	IGV	100130733	leucine rich repeat containing 70	GO:0016021	integral component of membrane	-	-	-	-	-	0.0172107
PRPH	0.500195	0.45994	0.649852	0.716094	PRPH	chr12	49688909	3573	1833	+	Protein Gene	NM_006262	IGV	5630	peripherin	GO:0005882 // GO:0005883 // GO:0016020 // GO:0042622 // GO:0044299 // GO:0045098 // GO:0070062	intermediate filament // neurofilament // membrane // photoreceptor outer segment membrane // C-fiber // type III intermediate filament // extracellular vesicular exosome	GO:0005198	structural molecule activity	GO:0045104	intermediate filament cytoskeleton organization	Amyotrophic lateral sclerosis (ALS)	0.0173015
PLA2G4E	0.0456357	0.0481121	0.0118117	0.0228288	PLA2G4E	chr15	42273780	69122	4779	-	Protein Gene	NM_001206670	IGV	123745	phospholipase A2, group IVE	GO:0005765 // GO:0005829	lysosomal membrane // cytosol	GO:0004623 // GO:0046872	phospholipase A2 activity // metal ion binding	GO:0006644 // GO:0009395 // GO:0036149 // GO:0036150 // GO:0036151 // GO:0036152 // GO:0044281 // GO:0046474	phospholipid metabolic process // phospholipid catabolic process // phosphatidylinositol acyl-chain remodeling // phosphatidylserine acyl-chain remodeling // phosphatidylcholine acyl-chain remodeling // phosphatidylethanolamine acyl-chain remodeling // small molecule metabolic process // glycerophospholipid biosynthetic process	Glycerophospholipid metabolism // Ether lipid metabolism // Arachidonic acid metabolism // Linoleic acid metabolism // alpha-Linolenic acid metabolism // Metabolic pathways // MAPK signaling pathway // Ras signaling pathway // Vascular smooth muscle contraction // VEGF signaling pathway // Platelet activation // Fc epsilon RI signaling pathway // Fc gamma R-mediated phagocytosis // Glutamatergic …	0.0173068
SLIT1	0.00549976	0.00483874	0.00711738	0.006878	SLIT1	chr10	98757795	187889	7931	-	Protein Gene	NM_003061 : NR_037909	IGV	6585	slit homolog 1 (Drosophila)	GO:0005615	extracellular space	GO:0005509 // GO:0043395 // GO:0048495	calcium ion binding // heparan sulfate proteoglycan binding // Roundabout binding	GO:0007411 // GO:0007411 // GO:0008045 // GO:0021510 // GO:0021834 // GO:0031290 // GO:0033563 // GO:0040023 // GO:0048843 // GO:0048846 // GO:0048853 // GO:0050919 // GO:0051964	axon guidance // axon guidance // motor neuron axon guidance // spinal cord development // chemorepulsion involved in embryonic olfactory bulb interneuron precursor migration // retinal ganglion cell axon guidance // dorsal/ventral axon guidance // establishment of nucleus localization // negative regulation of axon extension involved in axon guidance // axon extension involved in axon guidance /…	Axon guidance	0.0175145
C2orf42	2.55767	2.6418	2.21408	2.31252	C2orf42	chr2	70377017	41135	2524	-	Protein Gene	NM_017880	IGV	54980	chromosome 2 open reading frame 42	GO:0005634 // GO:0005654 // GO:0031965	nucleus // nucleoplasm // nuclear membrane	-	-	-	-	-	0.0175481
S100A16	351.985	358.3	379.121	373.861	S100A16	chr1	153579367	6148	1068	-	Protein Gene	NM_080388	IGV	140576	S100 calcium binding protein A16	GO:0005730 // GO:0005737 // GO:0005829 // GO:0005886 // GO:0070062	nucleolus // cytoplasm // cytosol // plasma membrane // extracellular vesicular exosome	GO:0005509 // GO:0042803 // GO:0044822	calcium ion binding // protein homodimerization activity // poly(A) RNA binding	GO:0051592	response to calcium ion	-	0.0175531
KRTCAP2	123.36	125.718	147.363	140.313	KRTCAP2	chr1	155141884	3921	547	-	Protein Gene	NM_173852	IGV	200185	keratinocyte associated protein 2	GO:0005575 // GO:0008250 // GO:0016021	cellular_component // oligosaccharyltransferase complex // integral component of membrane	GO:0003674	molecular_function	GO:0008150	biological_process	-	0.0175758
TBC1D3F	0.000334066	0.000293206	0.000437619	0.00041989	TBC1D3F	chr17	34581085	10912	2079	-	Protein Gene	NM_001123392 : NM_001291462 : NM_032258	IGV	84218	TBC1 domain family, member 3F	GO:0005886	plasma membrane	-	-	-	-	-	0.0177239
HAL	0.0111471	0.00979334	0.0144257	0.0139406	HAL	chr12	96366440	23704	3913	-	Protein Gene	NM_001258334 : NM_001258333 : NM_002108	IGV	3034	histidine ammonia-lyase	GO:0005829	cytosol	GO:0004397	histidine ammonia-lyase activity	GO:0006548 // GO:0009058 // GO:0019556 // GO:0019557 // GO:0034641 // GO:0044281	histidine catabolic process // biosynthetic process // histidine catabolic process to glutamate and formamide // histidine catabolic process to glutamate and formate // cellular nitrogen compound metabolic process // small molecule metabolic process	Histidine metabolism // Metabolic pathways	0.0177589
RNF138P1	0.00765105	0.00672186	0.00990141	0.0095684	RNF138P1	chr5	54824670	5701	5701	-	Non-Coding Gene	NM_176895 : NR_103485 : NM_003711 : NR_001575	IGV	379013	ring finger protein 138, E3 ubiquitin protein ligase pseudogene 1	-	-	-	-	-	-	-	0.0177589
SLCO2A1	0.0103288	0.00907443	0.0133668	0.0129172	SLCO2A1	chr3	133651540	97381	4223	-	Protein Gene	NM_005630	IGV	6578	solute carrier organic anion transporter family, member 2A1	GO:0005886 // GO:0005887 // GO:0016020	plasma membrane // integral component of plasma membrane // membrane	GO:0005319 // GO:0015132	lipid transporter activity // prostaglandin transmembrane transporter activity	GO:0006869 // GO:0015732 // GO:0043252 // GO:0055085	lipid transport // prostaglandin transport // sodium-independent organic anion transport // transmembrane transport	-	0.0177589
PCDHB15	0.0151191	0.013283	0.019566	0.018908	PCDHB15	chr5	140624917	2885	2885	+	Protein Gene	NM_018935	IGV	56121	protocadherin beta 15	GO:0005887	integral component of plasma membrane	GO:0005509	calcium ion binding	GO:0007155 // GO:0007156 // GO:0007399	cell adhesion // homophilic cell adhesion via plasma membrane adhesion molecules // nervous system development	-	0.0177589
LINGO2	0.0127839	0.0112313	0.0165439	0.0159875	LINGO2	chr9	27948084	1264915	3412	-	Protein Gene	NM_152570 : NM_001258282 : NR_030597 : NR_030618	IGV	158038	leucine rich repeat and Ig domain containing 2	GO:0016021	integral component of membrane	-	-	-	-	-	0.0177589
LOC606724	0.038195	0.0335563	0.049429	0.0477666	LOC606724	chr16	29460666	571	571	+	Non-Coding Gene	NR_002454	IGV	606724	coronin, actin binding protein, 1A pseudogene	-	-	-	-	-	-	-	0.0177589
HSPA7	0.00874822	0.00768579	0.0113213	0.0109405	HSPA7	chr1	161575849	2493	2493	+	Non-Coding Gene	NR_024151	IGV	3311	heat shock 70kDa protein 7 (HSP70B)	GO:0008180 // GO:0070062 // GO:0072562	COP9 signalosome // extracellular vesicular exosome // blood microparticle	GO:0003674 // GO:0005524	molecular_function // ATP binding	GO:0008150	biological_process	-	0.0177589
SMIM5	0.0170419	0.0149722	0.0220543	0.0213125	SMIM5	chr17	73629514	7973	5119	+	Protein Gene	NM_001162995 : NR_028439	IGV	643008	small integral membrane protein 5	GO:0016021	integral component of membrane	-	-	-	-	-	0.0177589
SLC9A3R2	7.34668	7.70319	9.29253	8.8184	SLC9A3R2	chr16	2076869	12159	2363	+	Protein Gene	NM_001130012 : NM_004785 : NM_001252073 : NM_001252075 : NM_001252076	IGV	9351	solute carrier family 9, subfamily A (NHE3, cation proton antiporter 3), member 3 regulator 2	GO:0005634 // GO:0005737 // GO:0005886 // GO:0005925 // GO:0012505 // GO:0016324 // GO:0070062	nucleus // cytoplasm // plasma membrane // focal adhesion // endomembrane system // apical plasma membrane // extracellular vesicular exosome	GO:0005102 // GO:0005515 // GO:0008013 // GO:0008022 // GO:0019902	receptor binding // protein binding // beta-catenin binding // protein C-terminus binding // phosphatase binding	GO:0006461 // GO:0014067	protein complex assembly // negative regulation of phosphatidylinositol 3-kinase signaling	Aldosterone-regulated sodium reabsorption	0.0177815
DUXAP8	3.35369	3.41523	3.5587	3.54084	DUXAP8	chr22	16150529	42481	2107	-	Non-Coding Gene	NR_122113	IGV	503637	double homeobox A pseudogene 8	-	-	-	-	-	-	-	0.017786
CLN3	14.2546	14.6351	16.0541	16.6995	CLN3	chr16	28477974	25650	2347	-	Protein Gene	NM_001286109 : NM_000086 : NM_001042432 : NM_001286110 : NM_001286105 : NM_001286104	IGV	1201	ceroid-lipofuscinosis, neuronal 3	GO:0000139 // GO:0005634 // GO:0005737 // GO:0005739 // GO:0005764 // GO:0005765 // GO:0005769 // GO:0005770 // GO:0005770 // GO:0005776 // GO:0005783 // GO:0005794 // GO:0005795 // GO:0005802 // GO:0005886 // GO:0005901 // GO:0008021 // GO:0016021 // GO:0030176 // GO:0043005 // GO:0045121	Golgi membrane // nucleus // cytoplasm // mitochondrion // lysosome // lysosomal membrane // early endosome // late endosome // late endosome // autophagic vacuole // endoplasmic reticulum // Golgi apparatus // Golgi stack // trans-Golgi network // plasma membrane // caveola // synaptic vesicle // integral component of membrane // integral component of endoplasmic reticulum membrane // neuron pro…	GO:0005515 // GO:0051082	protein binding // unfolded protein binding	GO:0000046 // GO:0001508 // GO:0001575 // GO:0006520 // GO:0006672 // GO:0006678 // GO:0006681 // GO:0006684 // GO:0006898 // GO:0007034 // GO:0007040 // GO:0007042 // GO:0008306 // GO:0015809 // GO:0016236 // GO:0016242 // GO:0016485 // GO:0030163 // GO:0035235 // GO:0035752 // GO:0042133 // GO:0042987 // GO:0043066 // GO:0043086 // GO:0043524 // GO:0045861 // GO:0047496 // GO:0050885 // GO:0051…	autophagic vacuole fusion // action potential // globoside metabolic process // cellular amino acid metabolic process // ceramide metabolic process // glucosylceramide metabolic process // galactosylceramide metabolic process // sphingomyelin metabolic process // receptor-mediated endocytosis // vacuolar transport // lysosome organization // lysosomal lumen acidification // associative learning /…	Lysosome	0.017803
SSFA2	18.6874	18.2601	16.1961	16.8267	SSFA2	chr2	182756443	39022	7936	+	Protein Gene	NM_001287505 : NM_001287503 : NM_001287504 : NM_001130445 : NM_006751 : NR_109843	IGV	6744	sperm specific antigen 2	GO:0005634 // GO:0005654 // GO:0005737 // GO:0005886	nucleus // nucleoplasm // cytoplasm // plasma membrane	GO:0003779 // GO:0005102	actin binding // receptor binding	-	-	-	0.0178372
NBPF3	2.3152	2.23787	2.70868	2.58672	NBPF3	chr1	21766583	44811	4418	+	Protein Gene	NR_046176 : NM_032264 : NM_001256416 : NM_001256417	IGV	84224	neuroblastoma breakpoint family, member 3	GO:0005737	cytoplasm	-	-	-	-	-	0.0179137
PACS2	2.65665	2.59862	2.92809	2.84551	PACS2	chr14	105767148	97337	6863	+	Protein Gene	NM_001243127 : NM_015197 : NM_001100913	IGV	23241	phosphofurin acidic cluster sorting protein 2	GO:0005739 // GO:0005783 // GO:0005788	mitochondrion // endoplasmic reticulum // endoplasmic reticulum lumen	-	-	GO:0000045 // GO:0006915 // GO:0016032 // GO:0034497 // GO:0072661	autophagic vacuole assembly // apoptotic process // viral process // protein localization to pre-autophagosomal structure // protein targeting to plasma membrane	-	0.0179447
PPIE	15.2477	15.4616	16.2173	16.5584	PPIE	chr1	40204517	25070	4737	+	Protein Gene	NM_006112 : NR_036543 : NR_036544 : NM_203456 : NM_001195007	IGV	10450	peptidylprolyl isomerase E (cyclophilin E)	GO:0005634 // GO:0071013	nucleus // catalytic step 2 spliceosome	GO:0000166 // GO:0003723 // GO:0003755 // GO:0005515 // GO:0016018 // GO:0044822	nucleotide binding // RNA binding // peptidyl-prolyl cis-trans isomerase activity // protein binding // cyclosporin A binding // poly(A) RNA binding	GO:0000398 // GO:0000413 // GO:0006355 // GO:0006457 // GO:0045070	mRNA splicing, via spliceosome // protein peptidyl-prolyl isomerization // regulation of transcription, DNA-templated // protein folding // positive regulation of viral genome replication	Spliceosome	0.0179613
DLG1-AS1	0.935532	0.916028	1.00622	1.03839	DLG1-AS1	chr3	197025118	5504	1702	+	Non-Coding Gene	NR_038289	IGV	100507086	DLG1 antisense RNA 1	-	-	-	-	-	-	-	0.0179722
SYT7	2.09679	2.18828	2.40241	2.47193	SYT7	chr11	61281188	67157	6532	-	Protein Gene	NM_004200 : NM_001300773 : NM_001252065	IGV	9066	synaptotagmin VII	GO:0005764 // GO:0005886 // GO:0016021 // GO:0030054 // GO:0030672 // GO:0031045 // GO:0070062	lysosome // plasma membrane // integral component of membrane // cell junction // synaptic vesicle membrane // dense core granule // extracellular vesicular exosome	GO:0005215 // GO:0005509 // GO:0005544	transporter activity // calcium ion binding // calcium-dependent phospholipid binding	GO:0001778 // GO:0006887 // GO:0045956 // GO:0050796	plasma membrane repair // exocytosis // positive regulation of calcium ion-dependent exocytosis // regulation of insulin secretion	-	0.0179926
HERPUD1	46.3873	47.3534	41.0877	38.4855	HERPUD1	chr16	56966002	11792	1922	+	Protein Gene	NM_001272103 : NM_014685 : NM_001010989	IGV	9709	homocysteine-inducible, endoplasmic reticulum stress-inducible, ubiquitin-like domain member 1	GO:0005783 // GO:0005789 // GO:0005789 // GO:0016020 // GO:0034704 // GO:1990037	endoplasmic reticulum // endoplasmic reticulum membrane // endoplasmic reticulum membrane // membrane // calcium channel complex // Lewy body core	GO:0003674 // GO:0044325	molecular_function // ion channel binding	GO:0006511 // GO:0006986 // GO:0006987 // GO:0030968 // GO:0031396 // GO:0032092 // GO:0032469 // GO:0034976 // GO:0043154 // GO:0044267 // GO:1902236 // GO:1903071 // GO:2001243	ubiquitin-dependent protein catabolic process // response to unfolded protein // activation of signaling protein activity involved in unfolded protein response // endoplasmic reticulum unfolded protein response // regulation of protein ubiquitination // positive regulation of protein binding // endoplasmic reticulum calcium ion homeostasis // response to endoplasmic reticulum stress // negative r…	Protein processing in endoplasmic reticulum	0.0181547
IL6	2.43144	2.10379	1.28724	1.42824	IL6	chr7	22766766	4856	1184	+	Protein Gene	NM_000600	IGV	3569	interleukin 6	GO:0005576 // GO:0005615 // GO:0005737 // GO:0005896 // GO:0009897	extracellular region // extracellular space // cytoplasm // interleukin-6 receptor complex // external side of plasma membrane	GO:0005125 // GO:0005125 // GO:0005138 // GO:0005138 // GO:0005138 // GO:0005515 // GO:0008083	cytokine activity // cytokine activity // interleukin-6 receptor binding // interleukin-6 receptor binding // interleukin-6 receptor binding // protein binding // growth factor activity	GO:0001781 // GO:0002384 // GO:0002384 // GO:0002446 // GO:0002548 // GO:0002675 // GO:0002690 // GO:0006469 // GO:0006953 // GO:0006954 // GO:0006959 // GO:0007568 // GO:0008284 // GO:0008284 // GO:0008285 // GO:0008360 // GO:0009408 // GO:0009409 // GO:0010574 // GO:0010888 // GO:0010996 // GO:0016049 // GO:0019221 // GO:0030168 // GO:0031000 // GO:0031018 // GO:0031175 // GO:0031667 // GO:0032…	neutrophil apoptotic process // hepatic immune response // hepatic immune response // neutrophil mediated immunity // monocyte chemotaxis // positive regulation of acute inflammatory response // positive regulation of leukocyte chemotaxis // negative regulation of protein kinase activity // acute-phase response // inflammatory response // humoral immune response // aging // positive regulation of…	Cytokine-cytokine receptor interaction // HIF-1 signaling pathway // FoxO signaling pathway // PI3K-Akt signaling pathway // Toll-like receptor signaling pathway // NOD-like receptor signaling pathway // Cytosolic DNA-sensing pathway // Jak-STAT signaling pathway // Hematopoietic cell lineage // TNF signaling pathway // Intestinal immune network for IgA production // Non-alcoholic fatty liver dis…	0.0181707
WRN	2.84667	3.05424	2.42158	2.42083	WRN	chr8	30890778	140500	5746	+	Protein Gene	NM_000553	IGV	7486	Werner syndrome, RecQ helicase-like	GO:0005654 // GO:0005730 // GO:0005813 // GO:0032389	nucleoplasm // nucleolus // centrosome // MutLalpha complex	GO:0000287 // GO:0000403 // GO:0000405 // GO:0003677 // GO:0003678 // GO:0003678 // GO:0004003 // GO:0004386 // GO:0004527 // GO:0005515 // GO:0005524 // GO:0008408 // GO:0009378 // GO:0016887 // GO:0030145 // GO:0032403 // GO:0042803 // GO:0043138 // GO:0043140 // GO:0051880	magnesium ion binding // Y-form DNA binding // bubble DNA binding // DNA binding // DNA helicase activity // DNA helicase activity // ATP-dependent DNA helicase activity // helicase activity // exonuclease activity // protein binding // ATP binding // 3'-5' exonuclease activity // four-way junction helicase activity // ATPase activity // manganese ion binding // protein complex binding // protein…	GO:0000723 // GO:0000731 // GO:0001302 // GO:0006259 // GO:0006260 // GO:0006284 // GO:0006302 // GO:0006310 // GO:0006974 // GO:0006979 // GO:0007568 // GO:0007569 // GO:0009267 // GO:0010225 // GO:0010259 // GO:0031297 // GO:0031297 // GO:0032066 // GO:0032508 // GO:0032508 // GO:0032508 // GO:0040009 // GO:0042981 // GO:0051345 // GO:0071480 // GO:0090305 // GO:0090305	telomere maintenance // DNA synthesis involved in DNA repair // replicative cell aging // DNA metabolic process // DNA replication // base-excision repair // double-strand break repair // DNA recombination // cellular response to DNA damage stimulus // response to oxidative stress // aging // cell aging // cellular response to starvation // response to UV-C // multicellular organismal aging // re…	-	0.0181838
CLCA3P	0.319597	0.314477	0.264703	0.239813	CLCA3P	chr1	87099959	21101	3412	+	Non-Coding Gene	NR_024604	IGV	9629	chloride channel accessory 3, pseudogene	GO:0005576 // GO:0005615 // GO:0005886 // GO:0034707	extracellular region // extracellular space // plasma membrane // chloride channel complex	GO:0005215 // GO:0005244 // GO:0005254 // GO:0005262	transporter activity // voltage-gated ion channel activity // chloride channel activity // calcium channel activity	GO:0006810 // GO:0034220 // GO:0034765 // GO:0055085 // GO:0070588 // GO:1902476	transport // ion transmembrane transport // regulation of ion transmembrane transport // transmembrane transport // calcium ion transmembrane transport // chloride transmembrane transport	-	0.0181915
SPTLC2	8.06763	8.34582	7.34293	7.48351	SPTLC2	chr14	77972340	110771	8164	-	Protein Gene	NM_004863	IGV	9517	serine palmitoyltransferase, long chain base subunit 2	GO:0005739 // GO:0005789 // GO:0016021 // GO:0017059	mitochondrion // endoplasmic reticulum membrane // integral component of membrane // serine C-palmitoyltransferase complex	GO:0004758 // GO:0030170	serine C-palmitoyltransferase activity // pyridoxal phosphate binding	GO:0006665 // GO:0006686 // GO:0030148 // GO:0044281 // GO:0046511 // GO:0046512 // GO:0046513	sphingolipid metabolic process // sphingomyelin biosynthetic process // sphingolipid biosynthetic process // small molecule metabolic process // sphinganine biosynthetic process // sphingosine biosynthetic process // ceramide biosynthetic process	Sphingolipid metabolism // Metabolic pathways // Sphingolipid signaling pathway	0.0182385
NUP98	18.0573	17.4846	16.0342	16.2982	NUP98	chr11	3696240	122783	7759	-	Protein Gene	NM_139132 : NM_016320 : NM_139131 : NM_005387	IGV	4928	nucleoporin 98kDa	GO:0000776 // GO:0005635 // GO:0005635 // GO:0005643 // GO:0005643 // GO:0005654 // GO:0005829 // GO:0031080 // GO:0031080 // GO:0031965 // GO:0034399 // GO:0042405 // GO:0044615	kinetochore // nuclear envelope // nuclear envelope // nuclear pore // nuclear pore // nucleoplasm // cytosol // nuclear pore outer ring // nuclear pore outer ring // nuclear membrane // nuclear periphery // nuclear inclusion body // nuclear pore nuclear basket	GO:0005215 // GO:0005515 // GO:0017056 // GO:0017056 // GO:0042277	transporter activity // protein binding // structural constituent of nuclear pore // structural constituent of nuclear pore // peptide binding	GO:0000059 // GO:0000278 // GO:0005975 // GO:0006260 // GO:0006913 // GO:0006999 // GO:0007077 // GO:0008645 // GO:0009405 // GO:0010467 // GO:0010827 // GO:0015758 // GO:0016032 // GO:0019058 // GO:0019083 // GO:0019221 // GO:0044281 // GO:0051028 // GO:0051292 // GO:0055085	protein import into nucleus, docking // mitotic cell cycle // carbohydrate metabolic process // DNA replication // nucleocytoplasmic transport // nuclear pore organization // mitotic nuclear envelope disassembly // hexose transport // pathogenesis // gene expression // regulation of glucose transport // glucose transport // viral process // viral life cycle // viral transcription // cytokine-medi…	RNA transport // Influenza A	0.018251
COPS6	112.735	115.193	123.631	121.349	COPS6	chr7	99686583	3240	1425	+	Protein Gene	NM_006833	IGV	10980	COP9 signalosome subunit 6	GO:0005654 // GO:0005737 // GO:0008180 // GO:0070062	nucleoplasm // cytoplasm // COP9 signalosome // extracellular vesicular exosome	GO:0005515	protein binding	GO:0010388 // GO:0016032	cullin deneddylation // viral process	-	0.0182875
SRP72	20.7459	20.0505	18.583	18.2113	SRP72	chr4	57333762	36086	3876	+	Protein Gene	NM_001267722 : NM_006947	IGV	6731	signal recognition particle 72kDa	GO:0005730 // GO:0005737 // GO:0005783 // GO:0005786 // GO:0005829 // GO:0005886	nucleolus // cytoplasm // endoplasmic reticulum // signal recognition particle, endoplasmic reticulum targeting // cytosol // plasma membrane	GO:0005047 // GO:0008312 // GO:0044822	signal recognition particle binding // 7S RNA binding // poly(A) RNA binding	GO:0006412 // GO:0006614 // GO:0010467 // GO:0042493 // GO:0044267	translation // SRP-dependent cotranslational protein targeting to membrane // gene expression // response to drug // cellular protein metabolic process	Protein export	0.0183461
FAM127B	26.9888	28.7943	32.9989	32.409	FAM127B	chrX	134184963	1259	1259	-	Protein Gene	NM_001134321 : NM_001078172	IGV	26071	family with sequence similarity 127, member B	-	-	-	-	-	-	-	0.0184031
LTB4R	0.641078	0.623947	0.477542	0.526179	LTB4R	chr14	24780705	6538	4620	+	Protein Gene	NM_001164692 : NM_019839 : NM_001143919 : NM_181657	IGV	1241	leukotriene B4 receptor	GO:0005886 // GO:0005887	plasma membrane // integral component of plasma membrane	GO:0000166 // GO:0001632 // GO:0004974	nucleotide binding // leukotriene B4 receptor activity // leukotriene receptor activity	GO:0006928 // GO:0006936 // GO:0006954 // GO:0006955 // GO:0007186 // GO:0007200	movement of cell or subcellular component // muscle contraction // inflammatory response // immune response // G-protein coupled receptor signaling pathway // phospholipase C-activating G-protein coupled receptor signaling pathway	Neuroactive ligand-receptor interaction	0.0184033
FCHSD1	5.0223	4.89289	5.40657	5.31339	FCHSD1	chr5	141018869	12118	4320	-	Protein Gene	NM_033449	IGV	89848	FCH and double SH3 domains 1	-	-	-	-	-	-	-	0.0185469
GPR137B	4.20807	4.09111	3.12371	3.44607	GPR137B	chr1	236305832	66378	2042	+	Protein Gene	NM_003272	IGV	7107	G protein-coupled receptor 137B	GO:0005765 // GO:0005887 // GO:0016020	lysosomal membrane // integral component of plasma membrane // membrane	-	-	-	-	-	0.0185711
BEX5	1.80136	1.88404	1.2766	1.44822	BEX5	chrX	101408679	2308	1017	-	Protein Gene	NM_001159560 : NM_001012978	IGV	340542	brain expressed, X-linked 5	GO:0005737 // GO:0070062	cytoplasm // extracellular vesicular exosome	-	-	-	-	-	0.0185746
IFI30	72.3441	74.2196	89.1196	84.159	IFI30	chr19	18284590	4345	1028	+	Protein Gene	NM_006332	IGV	10437	interferon, gamma-inducible protein 30	GO:0005576 // GO:0005737 // GO:0005764 // GO:0005886 // GO:0030054 // GO:0043202 // GO:0043231	extracellular region // cytoplasm // lysosome // plasma membrane // cell junction // lysosomal lumen // intracellular membrane-bounded organelle	GO:0016667	oxidoreductase activity, acting on a sulfur group of donors	GO:0019221 // GO:0019886 // GO:0042590 // GO:0048147 // GO:0050821 // GO:0055114 // GO:0060333	cytokine-mediated signaling pathway // antigen processing and presentation of exogenous peptide antigen via MHC class II // antigen processing and presentation of exogenous peptide antigen via MHC class I // negative regulation of fibroblast proliferation // protein stabilization // oxidation-reduction process // interferon-gamma-mediated signaling pathway	Antigen processing and presentation	0.0186112
DNAJB6	50.6035	51.6357	48.5676	48.2965	DNAJB6	chr7	157129710	80424	3190	+	Protein Gene	NM_005494 : NM_058246	IGV	10049	DnaJ (Hsp40) homolog, subfamily B, member 6	GO:0005634 // GO:0005654 // GO:0005737 // GO:0005829 // GO:0016020 // GO:0030018 // GO:0048471	nucleus // nucleoplasm // cytoplasm // cytosol // membrane // Z disc // perinuclear region of cytoplasm	GO:0001671 // GO:0005515 // GO:0031072 // GO:0051082 // GO:0051087 // GO:0051087	ATPase activator activity // protein binding // heat shock protein binding // unfolded protein binding // chaperone binding // chaperone binding	GO:0006457 // GO:0032781 // GO:0043154 // GO:0045109 // GO:0090084	protein folding // positive regulation of ATPase activity // negative regulation of cysteine-type endopeptidase activity involved in apoptotic process // intermediate filament organization // negative regulation of inclusion body assembly	-	0.0186148
ZFP28	1.56886	1.669	1.24304	1.09446	ZFP28	chr19	57050317	17854	4087	+	Protein Gene	NM_020828	IGV	140612	ZFP28 zinc finger protein	GO:0005634	nucleus	GO:0003677 // GO:0003700 // GO:0046872	DNA binding // sequence-specific DNA binding transcription factor activity // metal ion binding	GO:0006351 // GO:0006355	transcription, DNA-templated // regulation of transcription, DNA-templated	-	0.0186979
TYSND1	8.83811	8.60855	9.77574	9.49419	TYSND1	chr10	71897737	8760	4042	-	Protein Gene	NR_073595 : NM_001040273 : NM_173555 : NR_073581 : NR_073592 : NR_073580 : NR_073591 : NR_073594 : NR_073582 : NR_073593	IGV	219743	trypsin domain containing 1	GO:0005777 // GO:0016020	peroxisome // membrane	GO:0002020 // GO:0004252 // GO:0042802	protease binding // serine-type endopeptidase activity // identical protein binding	GO:0006508 // GO:0016485 // GO:0031998 // GO:0051260	proteolysis // protein processing // regulation of fatty acid beta-oxidation // protein homooligomerization	-	0.01874
PDE4D	0.572594	0.547839	0.499316	0.492271	PDE4D	chr5	58264866	1519060	11192	-	Protein Gene	NM_001197223 : NM_001197222 : NM_001197221 : NM_001197220 : NM_001197219 : NM_006203 : NM_001197218 : NM_001104631 : NM_001165899	IGV	5144	phosphodiesterase 4D, cAMP-specific	GO:0005794 // GO:0005813 // GO:0005829 // GO:0005829 // GO:0005891 // GO:0016020 // GO:0016020 // GO:0016324 // GO:0030016 // GO:0034704	Golgi apparatus // centrosome // cytosol // cytosol // voltage-gated calcium channel complex // membrane // membrane // apical plasma membrane // myofibril // calcium channel complex	GO:0004114 // GO:0004115 // GO:0004115 // GO:0005515 // GO:0008144 // GO:0017124 // GO:0019899 // GO:0030552 // GO:0031625 // GO:0031698 // GO:0044325 // GO:0044325 // GO:0046872 // GO:0051117 // GO:0097110	3',5'-cyclic-nucleotide phosphodiesterase activity // 3',5'-cyclic-AMP phosphodiesterase activity // 3',5'-cyclic-AMP phosphodiesterase activity // protein binding // drug binding // SH3 domain binding // enzyme binding // cAMP binding // ubiquitin protein ligase binding // beta-2 adrenergic receptor binding // ion channel binding // ion channel binding // metal ion binding // ATPase binding // s…	GO:0002027 // GO:0006198 // GO:0006198 // GO:0006198 // GO:0006198 // GO:0006939 // GO:0007568 // GO:0007613 // GO:0008277 // GO:0010469 // GO:0010738 // GO:0010880 // GO:0014911 // GO:0019933 // GO:0030324 // GO:0030593 // GO:0032729 // GO:0032743 // GO:0032754 // GO:0033137 // GO:0035264 // GO:0043623 // GO:0045822 // GO:0048661 // GO:0050852 // GO:0060314 // GO:0061028 // GO:0071222 // GO:0071…	regulation of heart rate // cAMP catabolic process // cAMP catabolic process // cAMP catabolic process // cAMP catabolic process // smooth muscle contraction // aging // memory // regulation of G-protein coupled receptor protein signaling pathway // regulation of receptor activity // regulation of protein kinase A signaling // regulation of release of sequestered calcium ion into cytosol by sarco…	Purine metabolism // cAMP signaling pathway // Morphine addiction	0.018832
WNT4	0.0670197	0.117761	0.216829	0.223506	WNT4	chr1	22443798	25722	3905	-	Protein Gene	NM_030761	IGV	54361	wingless-type MMTV integration site family, member 4	GO:0005576 // GO:0005578 // GO:0005615 // GO:0005737 // GO:0005788 // GO:0005796 // GO:0005886 // GO:0009986	extracellular region // proteinaceous extracellular matrix // extracellular space // cytoplasm // endoplasmic reticulum lumen // Golgi lumen // plasma membrane // cell surface	GO:0003714 // GO:0005109 // GO:0048018	transcription corepressor activity // frizzled binding // receptor agonist activity	GO:0001658 // GO:0001822 // GO:0001837 // GO:0001838 // GO:0001889 // GO:0006702 // GO:0008584 // GO:0008584 // GO:0008585 // GO:0009267 // GO:0010629 // GO:0010894 // GO:0018345 // GO:0022407 // GO:0030182 // GO:0030237 // GO:0030325 // GO:0030336 // GO:0030501 // GO:0032349 // GO:0032967 // GO:0033080 // GO:0038030 // GO:0040037 // GO:0045165 // GO:0045596 // GO:0045669 // GO:0045836 // GO:0045…	branching involved in ureteric bud morphogenesis // kidney development // epithelial to mesenchymal transition // embryonic epithelial tube formation // liver development // androgen biosynthetic process // male gonad development // male gonad development // female gonad development // cellular response to starvation // negative regulation of gene expression // negative regulation of steroid bios…	Wnt signaling pathway // Hedgehog signaling pathway // Hippo signaling pathway // Signaling pathways regulating pluripotency of stem cells // Melanogenesis // Thyroid hormone signaling pathway // HTLV-I infection // Pathways in cancer // Proteoglycans in cancer // Basal cell carcinoma	0.0189219
ASF1B	35.3787	36.5835	39.3603	38.9504	ASF1B	chr19	14230321	17120	1731	-	Protein Gene	NM_018154	IGV	55723	anti-silencing function 1B histone chaperone	GO:0000790 // GO:0005654 // GO:0043234	nuclear chromatin // nucleoplasm // protein complex	GO:0005515 // GO:0042393	protein binding // histone binding	GO:0006335 // GO:0006336 // GO:0006351 // GO:0006355 // GO:0007275 // GO:0007283 // GO:0016568 // GO:0030154	DNA replication-dependent nucleosome assembly // DNA replication-independent nucleosome assembly // transcription, DNA-templated // regulation of transcription, DNA-templated // multicellular organismal development // spermatogenesis // chromatin modification // cell differentiation	-	0.0189556
FOXRED1	11.3071	10.9988	12.9869	13.8424	FOXRED1	chr11	126138935	9093	2195	+	Protein Gene	NM_017547 : NR_037647 : NR_037648	IGV	55572	FAD-dependent oxidoreductase domain containing 1	GO:0005739 // GO:0016021	mitochondrion // integral component of membrane	GO:0016491	oxidoreductase activity	GO:0008150 // GO:0055114	biological_process // oxidation-reduction process	-	0.019059
RRN3	7.50056	7.74537	6.82203	6.53006	RRN3	chr16	15153879	34314	3780	-	Protein Gene	NM_001301064 : NM_018427	IGV	54700	RRN3 RNA polymerase I transcription factor homolog (S. cerevisiae)	GO:0005634 // GO:0005654 // GO:0005730	nucleus // nucleoplasm // nucleolus	GO:0070063	RNA polymerase binding	GO:0001701 // GO:0006360 // GO:0006361 // GO:0007000 // GO:0007028 // GO:0008283 // GO:0010467 // GO:0042254 // GO:0045893 // GO:0048872 // GO:1902254 // GO:2000142	in utero embryonic development // transcription from RNA polymerase I promoter // transcription initiation from RNA polymerase I promoter // nucleolus organization // cytoplasm organization // cell proliferation // gene expression // ribosome biogenesis // positive regulation of transcription, DNA-templated // homeostasis of number of cells // negative regulation of intrinsic apoptotic signaling …	-	0.0190879
PRMT2	4.35473	4.24989	4.56381	4.56122	PRMT2	chr21	48055507	29530	7953	+	Protein Gene	NM_001242865 : NM_001242866 : NM_001286678 : NM_001242864 : NM_206962 : NM_001286676 : NM_001286677 : NM_001535	IGV	3275	protein arginine methyltransferase 2	GO:0005634 // GO:0005654 // GO:0005730 // GO:0005737 // GO:0005829 // GO:0035189	nucleus // nucleoplasm // nucleolus // cytoplasm // cytosol // Rb-E2F complex	GO:0003713 // GO:0004871 // GO:0005515 // GO:0008469 // GO:0008469 // GO:0016274 // GO:0030331 // GO:0030331 // GO:0033142 // GO:0035242 // GO:0042054 // GO:0042803 // GO:0042974 // GO:0042975 // GO:0046966 // GO:0050681	transcription coactivator activity // signal transducer activity // protein binding // histone-arginine N-methyltransferase activity // histone-arginine N-methyltransferase activity // protein-arginine N-methyltransferase activity // estrogen receptor binding // estrogen receptor binding // progesterone receptor binding // protein-arginine omega-N asymmetric methyltransferase activity // histone …	GO:0006479 // GO:0007165 // GO:0016571 // GO:0016571 // GO:0019919 // GO:0032088 // GO:0034969 // GO:0043065 // GO:0045892 // GO:0045893 // GO:0048588 // GO:0060765 // GO:2000134	protein methylation // signal transduction // histone methylation // histone methylation // peptidyl-arginine methylation, to asymmetrical-dimethyl arginine // negative regulation of NF-kappaB transcription factor activity // histone arginine methylation // positive regulation of apoptotic process // negative regulation of transcription, DNA-templated // positive regulation of transcription, DNA-…	-	0.0191463
RAD23B	97.646	95.1649	88.2237	89.8555	RAD23B	chr9	110045517	48959	4442	+	Protein Gene	NM_002874 : NM_001244724 : NM_001244713	IGV	5887	RAD23 homolog B (S. cerevisiae)	GO:0000502 // GO:0005634 // GO:0005654 // GO:0005654 // GO:0005737 // GO:0071942	proteasome complex // nucleus // nucleoplasm // nucleoplasm // cytoplasm // XPC complex	GO:0003684 // GO:0003697 // GO:0005515 // GO:0031593	damaged DNA binding // single-stranded DNA binding // protein binding // polyubiquitin binding	GO:0000715 // GO:0000715 // GO:0000718 // GO:0006281 // GO:0006289 // GO:0006289 // GO:0007283 // GO:0032434 // GO:0043161	nucleotide-excision repair, DNA damage recognition // nucleotide-excision repair, DNA damage recognition // nucleotide-excision repair, DNA damage removal // DNA repair // nucleotide-excision repair // nucleotide-excision repair // spermatogenesis // regulation of proteasomal ubiquitin-dependent protein catabolic process // proteasome-mediated ubiquitin-dependent protein catabolic process	Nucleotide excision repair // Protein processing in endoplasmic reticulum	0.0191577
ERICH5	0.422116	0.469745	0.218508	0.281546	ERICH5	chr8	99076750	29089	1550	+	Protein Gene	NM_001170806 : NM_173549	IGV	203111	glutamate-rich 5	-	-	-	-	-	-	-	0.0191698
RBAK-RBAKDN	0	0	0.132405	0.199316	RBAK-RBAKDN	chr7	5085452	27403	858	+	Protein Gene	NM_001204456 : NM_001204513 : NM_021163 : NR_015343	IGV	100533952	RBAK-RBAKDN readthrough	-	-	-	-	-	-	-	0.0191798
BLCAP	48.3583	49.1841	51.1365	51.8649	BLCAP	chr20	36145819	10515	2540	-	Protein Gene	NM_001167823 : NM_001167822 : NM_001167821 : NM_006698 : NM_001167820	IGV	10904	bladder cancer associated protein	GO:0016021	integral component of membrane	GO:0005515	protein binding	GO:0007049 // GO:0030262	cell cycle // apoptotic nuclear changes	-	0.0191806
PAFAH1B3	24.8187	24.1212	27.6512	26.7863	PAFAH1B3	chr19	42801185	5768	1232	-	Protein Gene	NM_002573 : NM_001145939 : NM_001145940	IGV	5050	platelet-activating factor acetylhydrolase 1b, catalytic subunit 3 (29kDa)	GO:0005737 // GO:0005829 // GO:0016020 // GO:0070062	cytoplasm // cytosol // membrane // extracellular vesicular exosome	GO:0003847 // GO:0005515 // GO:0046982 // GO:0047179	1-alkyl-2-acetylglycerophosphocholine esterase activity // protein binding // protein heterodimerization activity // platelet-activating factor acetyltransferase activity	GO:0006629 // GO:0007283 // GO:0007399 // GO:0007420 // GO:0016042	lipid metabolic process // spermatogenesis // nervous system development // brain development // lipid catabolic process	Ether lipid metabolism // Metabolic pathways	0.0192517
TCF20	7.94314	7.74396	6.51827	6.92597	TCF20	chr22	42556019	55329	7309	-	Protein Gene	NM_005650 : NM_181492	IGV	6942	transcription factor 20 (AR1)	GO:0005634 // GO:0005654	nucleus // nucleoplasm	GO:0003677 // GO:0003713 // GO:0008270 // GO:0044822	DNA binding // transcription coactivator activity // zinc ion binding // poly(A) RNA binding	GO:0006351 // GO:0006355	transcription, DNA-templated // regulation of transcription, DNA-templated	-	0.0192879
ZNF573	0.225586	0.268971	0.125115	0.141059	ZNF573	chr19	38229203	41028	2707	-	Protein Gene	NM_001172692 : NM_001172691 : NM_001172690 : NM_001172689 : NM_152360	IGV	126231	zinc finger protein 573	GO:0005634	nucleus	GO:0003677 // GO:0003700 // GO:0046872	DNA binding // sequence-specific DNA binding transcription factor activity // metal ion binding	GO:0006351 // GO:0006355	transcription, DNA-templated // regulation of transcription, DNA-templated	-	0.0193024
CLTC	46.0568	46.7246	42.0845	43.4039	CLTC	chr17	57697050	77268	8587	+	Protein Gene	NM_004859 : NM_001288653	IGV	1213	clathrin, heavy chain (Hc)	GO:0005737 // GO:0005819 // GO:0005829 // GO:0005886 // GO:0005925 // GO:0016020 // GO:0030118 // GO:0030130 // GO:0030132 // GO:0030136 // GO:0030669 // GO:0031982 // GO:0032588 // GO:0042470 // GO:0043231 // GO:0043234 // GO:0070062 // GO:0071439	cytoplasm // spindle // cytosol // plasma membrane // focal adhesion // membrane // clathrin coat // clathrin coat of trans-Golgi network vesicle // clathrin coat of coated pit // clathrin-coated vesicle // clathrin-coated endocytic vesicle membrane // vesicle // trans-Golgi network membrane // melanosome // intracellular membrane-bounded organelle // protein complex // extracellular vesicular ex…	GO:0003725 // GO:0005198 // GO:0005515 // GO:0019901 // GO:0032051 // GO:0044822	double-stranded RNA binding // structural molecule activity // protein binding // protein kinase binding // clathrin light chain binding // poly(A) RNA binding	GO:0001649 // GO:0006886 // GO:0006892 // GO:0006898 // GO:0007067 // GO:0019886 // GO:0031623 // GO:0033572 // GO:0061024 // GO:1900126 // GO:1900126 // GO:1903077	osteoblast differentiation // intracellular protein transport // post-Golgi vesicle-mediated transport // receptor-mediated endocytosis // mitotic nuclear division // antigen processing and presentation of exogenous peptide antigen via MHC class II // receptor internalization // transferrin transport // membrane organization // negative regulation of hyaluronan biosynthetic process // negative re…	Lysosome // Endocytosis // Synaptic vesicle cycle // Endocrine and other factor-regulated calcium reabsorption // Huntington's disease // Bacterial invasion of epithelial cells	0.0193692
FBXO24	0	0	0.0684217	0.0453398	FBXO24	chr7	100183956	14785	2475	+	Protein Gene	NM_033506 : NM_012172 : NM_001163499	IGV	26261	F-box protein 24	GO:0000151	ubiquitin ligase complex	GO:0004842 // GO:0005515	ubiquitin-protein transferase activity // protein binding	GO:0016567	protein ubiquitination	-	0.019394
SFMBT1	3.39724	3.3714	2.8484	3.02787	SFMBT1	chr3	52937583	142507	4558	-	Protein Gene	NM_016329	IGV	51460	Scm-like with four mbt domains 1	GO:0005634 // GO:0005654	nucleus // nucleoplasm	GO:0003714 // GO:0005515 // GO:0042393	transcription corepressor activity // protein binding // histone binding	GO:0006351 // GO:0007283 // GO:0016568 // GO:0030154 // GO:0045892 // GO:0045892 // GO:0048635	transcription, DNA-templated // spermatogenesis // chromatin modification // cell differentiation // negative regulation of transcription, DNA-templated // negative regulation of transcription, DNA-templated // negative regulation of muscle organ development	-	0.019445
PACSIN1	0.0193947	0.0170393	0.0125496	0.0121275	PACSIN1	chr6	34433838	69163	4498	+	Protein Gene	NM_020804 : NM_001199583	IGV	29993	protein kinase C and casein kinase substrate in neurons 1	GO:0005737 // GO:0005768 // GO:0005829 // GO:0005886 // GO:0016020 // GO:0030054 // GO:0030137 // GO:0030659 // GO:0031988 // GO:0032587 // GO:0043005 // GO:0043679 // GO:0045202 // GO:0048471	cytoplasm // endosome // cytosol // plasma membrane // membrane // cell junction // COPI-coated vesicle // cytoplasmic vesicle membrane // membrane-bounded vesicle // ruffle membrane // neuron projection // axon terminus // synapse // perinuclear region of cytoplasm	GO:0005515 // GO:0005543 // GO:0008092	protein binding // phospholipid binding // cytoskeletal protein binding	GO:0007010 // GO:0007015 // GO:0030100 // GO:0045806 // GO:0048488 // GO:0048812 // GO:0048812 // GO:0072657 // GO:0090002 // GO:0097320 // GO:1900006	cytoskeleton organization // actin filament organization // regulation of endocytosis // negative regulation of endocytosis // synaptic vesicle endocytosis // neuron projection morphogenesis // neuron projection morphogenesis // protein localization to membrane // establishment of protein localization to plasma membrane // membrane tubulation // positive regulation of dendrite development	-	0.0195087
SLIT3	0.00896212	0.00787371	0.00579905	0.00560401	SLIT3	chr5	168088738	639396	9734	-	Protein Gene	NM_003062 : NM_001271946 : NR_029632 : NR_030311	IGV	6586	slit homolog 3 (Drosophila)	GO:0005615 // GO:0005739	extracellular space // mitochondrion	GO:0005509 // GO:0048495	calcium ion binding // Roundabout binding	GO:0007411 // GO:0007411 // GO:0008285 // GO:0009887 // GO:0010629 // GO:0021834 // GO:0030308 // GO:0032870 // GO:0035385 // GO:0048846 // GO:0050919 // GO:0051414 // GO:0061364 // GO:0070100	axon guidance // axon guidance // negative regulation of cell proliferation // organ morphogenesis // negative regulation of gene expression // chemorepulsion involved in embryonic olfactory bulb interneuron precursor migration // negative regulation of cell growth // cellular response to hormone stimulus // Roundabout signaling pathway // axon extension involved in axon guidance // negative chem…	Axon guidance	0.0195087
SLC34A1	0.0504116	0.0442893	0.0326194	0.0315224	SLC34A1	chr5	176811432	14418	3461	+	Protein Gene	NM_001167579 : NM_003052	IGV	6569	solute carrier family 34 (type II sodium/phosphate cotransporter), member 1	GO:0005768 // GO:0005886 // GO:0005887 // GO:0009986 // GO:0016323 // GO:0016324 // GO:0031526 // GO:0031526 // GO:0031988 // GO:0045121 // GO:0048471	endosome // plasma membrane // integral component of plasma membrane // cell surface // basolateral plasma membrane // apical plasma membrane // brush border membrane // brush border membrane // membrane-bounded vesicle // membrane raft // perinuclear region of cytoplasm	GO:0005515 // GO:0015293 // GO:0015321 // GO:0030165 // GO:0032403 // GO:0042803	protein binding // symporter activity // sodium-dependent phosphate transmembrane transporter activity // PDZ domain binding // protein complex binding // protein homodimerization activity	GO:0001503 // GO:0001822 // GO:0006811 // GO:0006814 // GO:0006817 // GO:0009100 // GO:0010288 // GO:0032026 // GO:0032355 // GO:0033189 // GO:0035864 // GO:0042431 // GO:0042493 // GO:0044341 // GO:0045838 // GO:0046686 // GO:0046689 // GO:0046849 // GO:0051260 // GO:0055062 // GO:0055085 // GO:0060416 // GO:0071248 // GO:0071374 // GO:0072350 // GO:0072734 // GO:0097066 // GO:0097187 // GO:1901…	ossification // kidney development // ion transport // sodium ion transport // phosphate ion transport // glycoprotein metabolic process // response to lead ion // response to magnesium ion // response to estradiol // response to vitamin A // response to potassium ion // indole metabolic process // response to drug // sodium-dependent phosphate transport // positive regulation of membrane potenti…	-	0.0195087
LINC00656	0.0913001	0.0802121	0.0590768	0.0570899	LINC00656	chr20	23105705	7569	1911	-	Non-Coding Gene	NR_034149	IGV	200261	long intergenic non-protein coding RNA 656	-	-	-	-	-	-	-	0.0195087
FAM227A	0.00841896	0.00739651	0.00544759	0.00526437	FAM227A	chr22	38974125	78510	10362	-	Protein Gene	NM_001291030 : NM_001013647	IGV	646851	family with sequence similarity 227, member A	-	-	-	-	-	-	-	0.0195087
PPP1R32	0.113369	0.0996006	0.0733566	0.0708895	PPP1R32	chr11	61248585	9816	1539	+	Protein Gene	NM_145017 : NM_001170753	IGV	220004	protein phosphatase 1, regulatory subunit 32	-	-	GO:0005515 // GO:0019902	protein binding // phosphatase binding	-	-	-	0.0195087
RNF219	7.15869	7.15678	6.77247	6.57557	RNF219	chr13	79188421	44894	3534	-	Protein Gene	NM_024546	IGV	79596	ring finger protein 219	-	-	GO:0008270	zinc ion binding	GO:0048026	positive regulation of mRNA splicing, via spliceosome	-	0.01951
LRRC26	0.160604	0.139933	0.0472368	0	LRRC26	chr9	140063212	1280	1195	-	Protein Gene	NM_001013653 : NR_037416	IGV	389816	leucine rich repeat containing 26	GO:0005737 // GO:0005856 // GO:0008076 // GO:0070062	cytoplasm // cytoskeleton // voltage-gated potassium channel complex // extracellular vesicular exosome	GO:0005515 // GO:0015459	protein binding // potassium channel regulator activity	GO:0006811	ion transport	-	0.0195133
ATP5G1	164.11	170.058	197.153	188.516	ATP5G1	chr17	46970148	3085	646	+	Protein Gene	NM_005175 : NM_001002027	IGV	516	ATP synthase, H+ transporting, mitochondrial Fo complex, subunit C1 (subunit 9)	GO:0005739 // GO:0005743 // GO:0005753 // GO:0016021 // GO:0045263	mitochondrion // mitochondrial inner membrane // mitochondrial proton-transporting ATP synthase complex // integral component of membrane // proton-transporting ATP synthase complex, coupling factor F(o)	GO:0005215 // GO:0008289 // GO:0015078	transporter activity // lipid binding // hydrogen ion transmembrane transporter activity	GO:0015991 // GO:0022904 // GO:0042776 // GO:0044237 // GO:0044281	ATP hydrolysis coupled proton transport // respiratory electron transport chain // mitochondrial ATP synthesis coupled proton transport // cellular metabolic process // small molecule metabolic process	Oxidative phosphorylation // Metabolic pathways // Alzheimer's disease // Parkinson's disease // Huntington's disease	0.0195238
SLC22A3	0.699836	0.792203	0.487671	0.521763	SLC22A3	chr6	160769405	104207	3241	+	Protein Gene	NM_021977	IGV	6581	solute carrier family 22 (organic cation transporter), member 3	GO:0005886 // GO:0005887 // GO:0016020	plasma membrane // integral component of plasma membrane // membrane	GO:0005329 // GO:0005515 // GO:0015101 // GO:0015651 // GO:0019534	dopamine transmembrane transporter activity // protein binding // organic cation transmembrane transporter activity // quaternary ammonium group transmembrane transporter activity // toxin transporter activity	GO:0006855 // GO:0015695 // GO:0015697 // GO:0015872 // GO:0032098 // GO:0044281 // GO:0051615 // GO:0055085 // GO:0072488 // GO:1901998	drug transmembrane transport // organic cation transport // quaternary ammonium group transport // dopamine transport // regulation of appetite // small molecule metabolic process // histamine uptake // transmembrane transport // ammonium transmembrane transport // toxin transport	Choline metabolism in cancer	0.0195952
ARL2	129.766	125.52	140.14	138.137	ARL2	chr11	64781585	8073	980	+	Protein Gene	NM_001199745 : NM_001667 : NR_037650 : NR_106939	IGV	402	ADP-ribosylation factor-like 2	GO:0005634 // GO:0005758 // GO:0005813 // GO:0016328 // GO:0070062 // GO:0072372	nucleus // mitochondrial intermembrane space // centrosome // lateral plasma membrane // extracellular vesicular exosome // primary cilium	GO:0003924 // GO:0005095 // GO:0005515 // GO:0005525 // GO:0019003	GTPase activity // GTPase inhibitor activity // protein binding // GTP binding // GDP binding	GO:0007021 // GO:0007049 // GO:0007264 // GO:0008152 // GO:0010811 // GO:0031113 // GO:0031116 // GO:0034260 // GO:0051297 // GO:0051457 // GO:0070830	tubulin complex assembly // cell cycle // small GTPase mediated signal transduction // metabolic process // positive regulation of cell-substrate adhesion // regulation of microtubule polymerization // positive regulation of microtubule polymerization // negative regulation of GTPase activity // centrosome organization // maintenance of protein location in nucleus // tight junction assembly	-	0.0196269
HAS2-AS1	0.143043	0.150805	0.0493642	0	HAS2-AS1	chr8	122651586	5979	2287	+	Non-Coding Gene	NR_002835	IGV	594842	HAS2 antisense RNA 1	-	-	-	-	-	-	-	0.0196641
CHD4	54.8215	53.6381	51.3853	51.0239	CHD4	chr12	6679248	37352	6545	-	Protein Gene	NM_001297553 : NM_001273 : NR_003012	IGV	1108	chromodomain helicase DNA binding protein 4	GO:0000790 // GO:0005634 // GO:0005654 // GO:0005654 // GO:0005737 // GO:0005813 // GO:0016020 // GO:0016581 // GO:0043234	nuclear chromatin // nucleus // nucleoplasm // nucleoplasm // cytoplasm // centrosome // membrane // NuRD complex // protein complex	GO:0000978 // GO:0000980 // GO:0001103 // GO:0003677 // GO:0004003 // GO:0005515 // GO:0005524 // GO:0008017 // GO:0008270 // GO:0031492	RNA polymerase II core promoter proximal region sequence-specific DNA binding // RNA polymerase II distal enhancer sequence-specific DNA binding // RNA polymerase II repressing transcription factor binding // DNA binding // ATP-dependent DNA helicase activity // protein binding // ATP binding // microtubule binding // zinc ion binding // nucleosomal DNA binding	GO:0006325 // GO:0006351 // GO:0006357 // GO:0032508 // GO:0043044 // GO:0051225	chromatin organization // transcription, DNA-templated // regulation of transcription from RNA polymerase II promoter // DNA duplex unwinding // ATP-dependent chromatin remodeling // spindle assembly	Viral carcinogenesis	0.0196838
LLGL2	7.85692	7.77829	8.03328	8.00706	LLGL2	chr17	73521783	49508	3764	+	Protein Gene	NM_001015002 : NM_001031803 : NM_004524	IGV	3993	lethal giant larvae homolog 2 (Drosophila)	GO:0005654 // GO:0005737 // GO:0043231	nucleoplasm // cytoplasm // intracellular membrane-bounded organelle	GO:0005515 // GO:0030165	protein binding // PDZ domain binding	GO:0006887 // GO:0007049 // GO:0032878 // GO:0051301	exocytosis // cell cycle // regulation of establishment or maintenance of cell polarity // cell division	Hippo signaling pathway // Tight junction	0.0196982
ZNF564	3.28471	3.22377	2.98707	2.8681	ZNF564	chr19	12636184	26173	2948	-	Protein Gene	NM_144976	IGV	163050	zinc finger protein 564	GO:0005634	nucleus	GO:0003677 // GO:0046872	DNA binding // metal ion binding	GO:0006351 // GO:0006355	transcription, DNA-templated // regulation of transcription, DNA-templated	-	0.0197006
GPRIN2	0.143561	0.126126	0.0619286	0.0299229	GPRIN2	chr10	46993546	7023	1823	+	Protein Gene	NM_014696	IGV	9721	G protein regulated inducer of neurite outgrowth 2	-	-	GO:0005515	protein binding	-	-	-	0.0197642
CFAP99	0.122067	0.107243	0.0526566	0.0254428	CFAP99	chr4	2420672	44019	2144	+	Protein Gene	NM_001193282	IGV	402160	cilia and flagella associated protein 99	GO:0042995	cell projection	-	-	-	-	-	0.0197642
ZNF670-ZNF695	0.162845	0.185729	0.115105	0.119658	ZNF670-ZNF695	chr1	247108849	133267	1119	-	Non-Coding Gene	NR_037892 : NM_001204221 : NR_037894 : NM_020394 : NM_001204220 : NM_033213	IGV	100533111	ZNF670-ZNF695 readthrough (NMD candidate)	-	-	-	-	-	-	-	0.0197765
B3GALNT1	4.95966	5.13617	4.35646	4.06012	B3GALNT1	chr3	160801671	21490	3641	-	Protein Gene	NM_033169 : NM_033168 : NM_033167 : NM_001038628 : NM_003781	IGV	8706	beta-1,3-N-acetylgalactosaminyltransferase 1 (globoside blood group)	GO:0000139 // GO:0016021	Golgi membrane // integral component of membrane	GO:0008499 // GO:0047273	UDP-galactose:beta-N-acetylglucosamine beta-1,3-galactosyltransferase activity // galactosylgalactosylglucosylceramide beta-D-acetylgalactosaminyltransferase activity	GO:0006486 // GO:0009312	protein glycosylation // oligosaccharide biosynthetic process	Glycosphingolipid biosynthesis - globo series // Metabolic pathways	0.0198479
BNIPL	0.072336	0.0476633	0	0	BNIPL	chr1	151009029	11048	2412	+	Protein Gene	NM_138278 : NM_001159642	IGV	149428	BCL2/adenovirus E1B 19kD interacting protein like	GO:0005634 // GO:0005829	nucleus // cytosol	GO:0005515 // GO:0042802	protein binding // identical protein binding	GO:0006915 // GO:0008285 // GO:0040009	apoptotic process // negative regulation of cell proliferation // regulation of growth rate	-	0.0198847
PCDHB10	0.053487	0.0352434	0	0	PCDHB10	chr5	140571952	3262	3262	+	Protein Gene	NM_018930	IGV	56126	protocadherin beta 10	GO:0005886 // GO:0016021	plasma membrane // integral component of membrane	GO:0005509	calcium ion binding	GO:0007156 // GO:0007268 // GO:0007416 // GO:0016339	homophilic cell adhesion via plasma membrane adhesion molecules // synaptic transmission // synapse assembly // calcium-dependent cell-cell adhesion via plasma membrane cell adhesion molecules	-	0.0198847
TEX14	0.0176379	0.0116219	0	0	TEX14	chr17	56634038	135379	4946	-	Protein Gene	NM_198393 : NM_001201457 : NM_031272	IGV	56155	testis expressed 14	GO:0000776 // GO:0000777 // GO:0005623 // GO:0005737 // GO:0030496 // GO:0045171 // GO:0070062	kinetochore // condensed chromosome kinetochore // cell // cytoplasm // midbody // intercellular bridge // extracellular vesicular exosome	GO:0004672 // GO:0005515 // GO:0005524 // GO:0019901	protein kinase activity // protein binding // ATP binding // protein kinase binding	GO:0006468 // GO:0007094 // GO:0007140 // GO:0008608 // GO:0032091 // GO:0032466 // GO:0043063 // GO:0051301 // GO:0051306	protein phosphorylation // mitotic spindle assembly checkpoint // male meiosis // attachment of spindle microtubules to kinetochore // negative regulation of protein binding // negative regulation of cytokinesis // intercellular bridge organization // cell division // mitotic sister chromatid separation	-	0.0198847
AHCTF1P1	0.114362	0.106255	0.0766608	0.0617355	AHCTF1P1	chr2	162355578	8836	8836	-	Non-Coding Gene	NR_077058	IGV	285116	AT hook containing transcription factor 1 pseudogene 1	-	-	-	-	-	-	-	0.020061
E2F3	5.98985	5.66692	5.06205	5.01859	E2F3	chr6	20402137	91809	5163	+	Protein Gene	NM_001949 : NM_001243076	IGV	1871	E2F transcription factor 3	GO:0005634 // GO:0005654 // GO:0005654 // GO:0005667 // GO:0005737 // GO:0005794 // GO:0043231	nucleus // nucleoplasm // nucleoplasm // transcription factor complex // cytoplasm // Golgi apparatus // intracellular membrane-bounded organelle	GO:0001047 // GO:0003700 // GO:0005515	core promoter binding // sequence-specific DNA binding transcription factor activity // protein binding	GO:0000278 // GO:0006367 // GO:0007219 // GO:0008284 // GO:0045893	mitotic cell cycle // transcription initiation from RNA polymerase II promoter // Notch signaling pathway // positive regulation of cell proliferation // positive regulation of transcription, DNA-templated	Cell cycle // Hepatitis B // HTLV-I infection // Pathways in cancer // MicroRNAs in cancer // Pancreatic cancer // Glioma // Prostate cancer // Melanoma // Bladder cancer // Chronic myeloid leukemia // Small cell lung cancer // Non-small cell lung cancer	0.0200903
PAXBP1	4.30444	3.9515	3.25863	3.28832	PAXBP1	chr21	34106210	37960	4296	-	Protein Gene	NM_016631 : NR_027873 : NM_013329	IGV	94104	PAX3 and PAX7 binding protein 1	GO:0005634 // GO:0005829	nucleus // cytosol	GO:0000978 // GO:0001078 // GO:0008134	RNA polymerase II core promoter proximal region sequence-specific DNA binding // RNA polymerase II core promoter proximal region sequence-specific DNA binding transcription factor activity involved in negative regulation of transcription // transcription factor binding	GO:0000122 // GO:0006351 // GO:0007517 // GO:0014842 // GO:0031062 // GO:0045944 // GO:2000288	negative regulation of transcription from RNA polymerase II promoter // transcription, DNA-templated // muscle organ development // regulation of satellite cell proliferation // positive regulation of histone methylation // positive regulation of transcription from RNA polymerase II promoter // positive regulation of myoblast proliferation	-	0.0201843
LOC441666	0.209548	0.201358	0.0932183	0.13103	LOC441666	chr10	42827314	36180	6661	-	Non-Coding Gene	NR_024380	IGV	441666	zinc finger protein 91 pseudogene	-	-	-	-	-	-	-	0.0201884
NEURL2	0.510292	0.527528	0.349403	0.262798	NEURL2	chr20	44517111	2816	1454	-	Protein Gene	NM_001278535 : NM_080749	IGV	140825	neuralized E3 ubiquitin protein ligase 2	GO:0005927 // GO:0030891	muscle tendon junction // VCB complex	-	-	GO:0016567 // GO:0035556 // GO:0045214	protein ubiquitination // intracellular signal transduction // sarcomere organization	-	0.0202249
WDR82	27.8663	26.8303	24.7124	24.9107	WDR82	chr3	52288438	24222	4292	-	Protein Gene	NM_025222 : NR_029660	IGV	80335	WD repeat domain 82	GO:0000785 // GO:0035097 // GO:0048188 // GO:0072357	chromatin // histone methyltransferase complex // Set1C/COMPASS complex // PTW/PP1 phosphatase complex	GO:0003682 // GO:0005515 // GO:0042800	chromatin binding // protein binding // histone methyltransferase activity (H3-K4 specific)	GO:0051568	histone H3-K4 methylation	mRNA surveillance pathway	0.0203071
ZG16B	3.47685	3.70254	4.36312	4.67755	ZG16B	chr16	2880173	2113	828	+	Protein Gene	NM_145252	IGV	124220	zymogen granule protein 16B	GO:0005615 // GO:0070062	extracellular space // extracellular vesicular exosome	GO:0003674 // GO:0030246	molecular_function // carbohydrate binding	GO:0001895	retina homeostasis	-	0.020312
LOC148709	0.169137	0.148596	0.267526	0.235026	LOC148709	chr1	202830882	13488	2321	+	Non-Coding Gene	NR_002929	IGV	148709	actin pseudogene	-	-	-	-	-	-	-	0.0203274
CEP104	5.16021	5.27625	4.70254	4.46413	CEP104	chr1	3728645	45153	6458	-	Protein Gene	NM_014704	IGV	9731	centrosomal protein 104kDa	GO:0005814	centriole	GO:0016594 // GO:0016595 // GO:0016596	glycine binding // glutamate binding // thienylcyclohexylpiperidine binding	-	-	-	0.0204711
ZNF254	0.633351	0.58869	0.498908	0.47065	ZNF254	chr19	24216207	96563	4752	+	Protein Gene	NM_001278661 : NM_001278677 : NM_001278663 : NM_001278665 : NM_203282 : NM_001278678 : NM_001278662 : NM_001278664	IGV	9534	zinc finger protein 254	GO:0005634	nucleus	GO:0003677 // GO:0046872	DNA binding // metal ion binding	GO:0000122 // GO:0006351	negative regulation of transcription from RNA polymerase II promoter // transcription, DNA-templated	-	0.0205656
BAK1	58.6853	56.7568	62.2266	62.5922	BAK1	chr6	33540323	7748	2193	-	Protein Gene	NM_001188	IGV	578	BCL2-antagonist/killer 1	GO:0005739 // GO:0005741 // GO:0005741 // GO:0005783 // GO:0005829 // GO:0031307 // GO:0046930	mitochondrion // mitochondrial outer membrane // mitochondrial outer membrane // endoplasmic reticulum // cytosol // integral component of mitochondrial outer membrane // pore complex	GO:0005515 // GO:0031072 // GO:0042802 // GO:0042803 // GO:0046872 // GO:0046982 // GO:0051087 // GO:0051400	protein binding // heat shock protein binding // identical protein binding // protein homodimerization activity // metal ion binding // protein heterodimerization activity // chaperone binding // BH domain binding	GO:0001782 // GO:0001783 // GO:0001836 // GO:0001836 // GO:0001974 // GO:0002262 // GO:0002352 // GO:0006915 // GO:0006987 // GO:0007420 // GO:0007568 // GO:0008053 // GO:0008283 // GO:0008285 // GO:0008630 // GO:0008635 // GO:0009620 // GO:0010046 // GO:0010225 // GO:0010248 // GO:0010332 // GO:0010524 // GO:0010629 // GO:0014070 // GO:0031018 // GO:0031100 // GO:0032469 // GO:0032471 // GO:0033…	B cell homeostasis // B cell apoptotic process // release of cytochrome c from mitochondria // release of cytochrome c from mitochondria // blood vessel remodeling // myeloid cell homeostasis // B cell negative selection // apoptotic process // activation of signaling protein activity involved in unfolded protein response // brain development // aging // mitochondrial fusion // cell proliferation…	Protein processing in endoplasmic reticulum // Viral carcinogenesis // MicroRNAs in cancer	0.0205671
LSMEM2	0	0.0256502	0.0755662	0.0730895	LSMEM2	chr3	50316458	9088	1494	+	Protein Gene	NM_153215 : NM_001304385	IGV	132228	leucine-rich single-pass membrane protein 2	GO:0016021	integral component of membrane	-	-	-	-	-	0.0205982
NUTM2F	0	0.00748171	0.0220414	0.0213001	NUTM2F	chr9	97080478	10449	2561	-	Protein Gene	NM_017561	IGV	54754	NUT family member 2F	-	-	-	-	-	-	-	0.0206281
CAND2	0	0.00834524	0.0245853	0.0237585	CAND2	chr3	12838171	38143	4592	+	Protein Gene	NM_012298 : NM_001162499	IGV	23066	cullin-associated and neddylation-dissociated 2 (putative)	GO:0005622 // GO:0005634	intracellular // nucleus	GO:0005515 // GO:0017025	protein binding // TBP-class protein binding	GO:0006351 // GO:0010265 // GO:0016567 // GO:0045893	transcription, DNA-templated // SCF complex assembly // protein ubiquitination // positive regulation of transcription, DNA-templated	-	0.0206281
RAB3C	0	0.0379795	0.111889	0.108126	RAB3C	chr5	57878939	268468	1009	+	Protein Gene	NM_138453	IGV	115827	RAB3C, member RAS oncogene family	GO:0005768 // GO:0005829 // GO:0005886 // GO:0008021 // GO:0030667 // GO:0031982 // GO:0048471	endosome // cytosol // plasma membrane // synaptic vesicle // secretory granule membrane // vesicle // perinuclear region of cytoplasm	GO:0003924 // GO:0003924 // GO:0005515 // GO:0005525 // GO:0019003 // GO:0031489	GTPase activity // GTPase activity // protein binding // GTP binding // GDP binding // myosin V binding	GO:0006886 // GO:0006904 // GO:0008152 // GO:0008152 // GO:0009306 // GO:0016079 // GO:0017157 // GO:0019882 // GO:0032482 // GO:0072659	intracellular protein transport // vesicle docking involved in exocytosis // metabolic process // metabolic process // protein secretion // synaptic vesicle exocytosis // regulation of exocytosis // antigen processing and presentation // Rab protein signal transduction // protein localization to plasma membrane	-	0.0206281
MTUS2	0	0.00532536	0.0156887	0.015161	MTUS2	chr13	29598748	481337	7196	+	Protein Gene	NM_001033602 : NM_015233	IGV	23281	microtubule associated tumor suppressor candidate 2	GO:0005813 // GO:0005881	centrosome // cytoplasmic microtubule	GO:0005515 // GO:0008017 // GO:0042803	protein binding // microtubule binding // protein homodimerization activity	-	-	-	0.0206281
ACRBP	0	0.0203188	0.0598599	0.0578467	ACRBP	chr12	6747242	9339	1886	-	Protein Gene	NM_032489	IGV	84519	acrosin binding protein	GO:0001669 // GO:0005576 // GO:0005634	acrosomal vesicle // extracellular region // nucleus	GO:0003674	molecular_function	GO:0008150	biological_process	-	0.0206281
LOC645949	0	0.0180166	0.0530775	0.0512924	LOC645949	chr2	21910306	23219	2127	-	Non-Coding Gene	NR_038837	IGV	645949	uncharacterized LOC645949	-	-	-	-	-	-	-	0.0206281
LY6E	144.431	150.792	167.328	163.416	LY6E	chr8	144099902	3926	1176	+	Protein Gene	NM_002346 : NM_001127213	IGV	4061	lymphocyte antigen 6 complex, locus E	GO:0005887 // GO:0031225	integral component of plasma membrane // anchored component of membrane	-	-	GO:0001701 // GO:0007166 // GO:0030325 // GO:0035265 // GO:0042415 // GO:0048242 // GO:0055010	in utero embryonic development // cell surface receptor signaling pathway // adrenal gland development // organ growth // norepinephrine metabolic process // epinephrine secretion // ventricular cardiac muscle tissue morphogenesis	-	0.0207341
NFKBIE	15.8521	15.2187	17.2121	17.0137	NFKBIE	chr6	44225903	7623	2581	-	Protein Gene	NM_004556	IGV	4794	nuclear factor of kappa light polypeptide gene enhancer in B-cells inhibitor, epsilon	GO:0005737 // GO:0005794 // GO:0005829 // GO:0048471	cytoplasm // Golgi apparatus // cytosol // perinuclear region of cytoplasm	GO:0005515	protein binding	GO:0042942 // GO:0042994	D-serine transport // cytoplasmic sequestering of transcription factor	T cell receptor signaling pathway // B cell receptor signaling pathway // Neurotrophin signaling pathway // Adipocytokine signaling pathway // Epstein-Barr virus infection	0.020764
CENPJ	1.95083	2.01055	1.80176	1.835	CENPJ	chr13	25456412	40616	5232	-	Protein Gene	NM_018451 : NR_047595 : NR_047594	IGV	55835	centromere protein J	GO:0005813 // GO:0005814 // GO:0005829 // GO:0005874 // GO:0008275	centrosome // centriole // cytosol // microtubule // gamma-tubulin small complex	GO:0005515 // GO:0015631 // GO:0019901 // GO:0019904	protein binding // tubulin binding // protein kinase binding // protein domain specific binding	GO:0000086 // GO:0000278 // GO:0006996 // GO:0007020 // GO:0007099 // GO:0046599 // GO:0046785 // GO:0051301	G2/M transition of mitotic cell cycle // mitotic cell cycle // organelle organization // microtubule nucleation // centriole replication // regulation of centriole replication // microtubule polymerization // cell division	-	0.0207892
TET3	4.71159	4.63746	4.14424	4.31624	TET3	chr2	74213531	121772	11387	+	Protein Gene	NM_001287491	IGV	200424	tet methylcytosine dioxygenase 3	GO:0001939 // GO:0001940 // GO:0005737	female pronucleus // male pronucleus // cytoplasm	GO:0003677 // GO:0005515 // GO:0046872 // GO:0070579	DNA binding // protein binding // metal ion binding // methylcytosine dioxygenase activity	GO:0006493 // GO:0010467 // GO:0035511 // GO:0040029 // GO:0044727 // GO:0045944 // GO:0080111 // GO:0080182	protein O-linked glycosylation // gene expression // oxidative DNA demethylation // regulation of gene expression, epigenetic // DNA demethylation of male pronucleus // positive regulation of transcription from RNA polymerase II promoter // DNA demethylation // histone H3-K4 trimethylation	-	0.0208363
SYTL1	9.10755	9.63881	10.6091	10.6685	SYTL1	chr1	27668483	11941	1966	+	Protein Gene	NM_001193308 : NM_032872	IGV	84958	synaptotagmin-like 1	GO:0005886 // GO:0019897 // GO:0042470 // GO:0070062	plasma membrane // extrinsic component of plasma membrane // melanosome // extracellular vesicular exosome	GO:0005515 // GO:0017137 // GO:0042043	protein binding // Rab GTPase binding // neurexin family protein binding	GO:0006886 // GO:0006887	intracellular protein transport // exocytosis	-	0.0209108
KLHDC1	0.0486272	0.0284811	0.125859	0.101355	KLHDC1	chr14	50159823	60048	2691	+	Protein Gene	NM_172193	IGV	122773	kelch domain containing 1	GO:0005737	cytoplasm	-	-	-	-	-	0.0209381
SMAD2	5.69977	5.80244	5.42214	5.29041	SMAD2	chr18	45359466	98052	10775	-	Protein Gene	NM_005901 : NM_001135937 : NM_001003652	IGV	4087	SMAD family member 2	GO:0000790 // GO:0005634 // GO:0005654 // GO:0005667 // GO:0005737 // GO:0005829 // GO:0032444 // GO:0071141 // GO:0071144	nuclear chromatin // nucleus // nucleoplasm // transcription factor complex // cytoplasm // cytosol // activin responsive factor complex // SMAD protein complex // SMAD2-SMAD3 protein complex	GO:0000978 // GO:0001077 // GO:0003677 // GO:0003682 // GO:0003690 // GO:0003700 // GO:0003700 // GO:0005160 // GO:0005515 // GO:0008134 // GO:0019902 // GO:0030618 // GO:0031625 // GO:0033613 // GO:0034713 // GO:0035326 // GO:0046332 // GO:0046872 // GO:0070410 // GO:0070411 // GO:0070412	RNA polymerase II core promoter proximal region sequence-specific DNA binding // RNA polymerase II core promoter proximal region sequence-specific DNA binding transcription factor activity involved in positive regulation of transcription // DNA binding // chromatin binding // double-stranded DNA binding // sequence-specific DNA binding transcription factor activity // sequence-specific DNA bindin…	GO:0000122 // GO:0001657 // GO:0001701 // GO:0001706 // GO:0001707 // GO:0006351 // GO:0006367 // GO:0007179 // GO:0007179 // GO:0007179 // GO:0007182 // GO:0007183 // GO:0007352 // GO:0007369 // GO:0008285 // GO:0009749 // GO:0009791 // GO:0009952 // GO:0010467 // GO:0010718 // GO:0017015 // GO:0023019 // GO:0030073 // GO:0030324 // GO:0030512 // GO:0030513 // GO:0031016 // GO:0031053 // GO:0032…	negative regulation of transcription from RNA polymerase II promoter // ureteric bud development // in utero embryonic development // endoderm formation // mesoderm formation // transcription, DNA-templated // transcription initiation from RNA polymerase II promoter // transforming growth factor beta receptor signaling pathway // transforming growth factor beta receptor signaling pathway // trans…	FoxO signaling pathway // Cell cycle // Endocytosis // TGF-beta signaling pathway // Hippo signaling pathway // Adherens junction // Signaling pathways regulating pluripotency of stem cells // Chagas disease (American trypanosomiasis) // HTLV-I infection // Pathways in cancer // Proteoglycans in cancer // Colorectal cancer // Pancreatic cancer // Inflammatory bowel disease (IBD)	0.0209696
RNF24	1.47029	1.56084	1.10993	1.22583	RNF24	chr20	3912069	84148	3560	-	Protein Gene	NM_007219 : NM_001134337 : NM_001134338	IGV	11237	ring finger protein 24	GO:0000139 // GO:0016021	Golgi membrane // integral component of membrane	GO:0008270	zinc ion binding	-	-	-	0.020971
BCRP2	0.24593	0.265788	0.30548	0.318578	BCRP2	chr22	21457305	19271	2334	+	Non-Coding Gene	NR_037566	IGV	400892	breakpoint cluster region pseudogene 2	-	-	-	-	-	-	-	0.0210164
EVA1A	3.81819	4.0108	4.40412	4.54146	EVA1A	chr2	75719444	77405	2102	-	Protein Gene	NM_001135032 : NM_032181	IGV	84141	eva-1 homolog A (C. elegans)	GO:0005765 // GO:0005789 // GO:0005886 // GO:0016021 // GO:0043231	lysosomal membrane // endoplasmic reticulum membrane // plasma membrane // integral component of membrane // intracellular membrane-bounded organelle	-	-	GO:0006914 // GO:0006915	autophagy // apoptotic process	-	0.0210359
COL11A1	0.041017	0.0411836	0.0454981	0.0439679	COL11A1	chr1	103342023	232030	7444	-	Protein Gene	NM_080630 : NM_001190709 : NM_080629 : NM_001854	IGV	1301	collagen, type XI, alpha 1	GO:0005576 // GO:0005592 // GO:0005592 // GO:0005788	extracellular region // collagen type XI trimer // collagen type XI trimer // endoplasmic reticulum lumen	GO:0005201 // GO:0030674 // GO:0046872 // GO:0050840	extracellular matrix structural constituent // protein binding, bridging // metal ion binding // extracellular matrix binding	GO:0001502 // GO:0001503 // GO:0002063 // GO:0006029 // GO:0007601 // GO:0007605 // GO:0022617 // GO:0030198 // GO:0030198 // GO:0030199 // GO:0030574 // GO:0035987 // GO:0035989 // GO:0042472 // GO:0048704 // GO:0050910 // GO:0055010	cartilage condensation // ossification // chondrocyte development // proteoglycan metabolic process // visual perception // sensory perception of sound // extracellular matrix disassembly // extracellular matrix organization // extracellular matrix organization // collagen fibril organization // collagen catabolic process // endodermal cell differentiation // tendon development // inner ear morph…	PI3K-Akt signaling pathway // Focal adhesion // ECM-receptor interaction // Platelet activation // Protein digestion and absorption // Amoebiasis	0.0210364
NRG1	0.0112015	0.0196822	0.0362403	0.0350215	NRG1	chr8	31497268	1125291	7788	+	Protein Gene	NM_013962 : NR_104158 : NR_104156 : NR_104157 : NR_047475 : NM_001160007 : NM_001160002 : NM_004495 : NM_001160005 : NM_013958 : NM_001160008 : NM_001160004 : NM_013964 : NM_013960 : NM_013957 : NM_013956 : NM_001160001 : NM_001159999 : NM_001159995 : NM_013959 : NM_001159996	IGV	3084	neuregulin 1	GO:0005576 // GO:0005576 // GO:0005615 // GO:0005634 // GO:0005737 // GO:0005887 // GO:0016020 // GO:0016324 // GO:0030424 // GO:0031594	extracellular region // extracellular region // extracellular space // nucleus // cytoplasm // integral component of plasma membrane // membrane // apical plasma membrane // axon // neuromuscular junction	GO:0003712 // GO:0005102 // GO:0005125 // GO:0005176 // GO:0005515 // GO:0008083 // GO:0008083 // GO:0030296 // GO:0030297 // GO:0030297 // GO:0030971 // GO:0043125 // GO:0043125	transcription cofactor activity // receptor binding // cytokine activity // ErbB-2 class receptor binding // protein binding // growth factor activity // growth factor activity // protein tyrosine kinase activator activity // transmembrane receptor protein tyrosine kinase activator activity // transmembrane receptor protein tyrosine kinase activator activity // receptor tyrosine kinase binding //…	GO:0000165 // GO:0000902 // GO:0003161 // GO:0003222 // GO:0007154 // GO:0007169 // GO:0007171 // GO:0007171 // GO:0007173 // GO:0007399 // GO:0007416 // GO:0007422 // GO:0007626 // GO:0008283 // GO:0008543 // GO:0009790 // GO:0010667 // GO:0014032 // GO:0016477 // GO:0021781 // GO:0030307 // GO:0030879 // GO:0035556 // GO:0038095 // GO:0038127 // GO:0042060 // GO:0042060 // GO:0042177 // GO:0043…	MAPK cascade // cell morphogenesis // cardiac conduction system development // ventricular trabecula myocardium morphogenesis // cell communication // transmembrane receptor protein tyrosine kinase signaling pathway // activation of transmembrane receptor protein tyrosine kinase activity // activation of transmembrane receptor protein tyrosine kinase activity // epidermal growth factor receptor s…	ErbB signaling pathway	0.021098
GUSBP11	0.178765	0.168273	0.148721	0.143719	GUSBP11	chr22	23980675	78936	3416	-	Non-Coding Gene	NR_024448	IGV	91316	glucuronidase, beta pseudogene 11	-	-	-	-	-	-	-	0.0212288
LOC100129973	0.517237	0.554651	0.707033	0.789531	LOC100129973	chr15	52472223	25854	1520	+	Non-Coding Gene	NR_102751	IGV	100129973	uncharacterized LOC100129973	-	-	-	-	-	-	-	0.0213059
TBC1D10A	6.20344	6.64641	7.44061	7.51474	TBC1D10A	chr22	30687979	34977	2018	-	Protein Gene	NM_001204240 : NM_031937	IGV	83874	TBC1 domain family, member 10A	GO:0005886 // GO:0005902 // GO:0070062	plasma membrane // microvillus // extracellular vesicular exosome	GO:0005085 // GO:0005515 // GO:0030165	guanyl-nucleotide exchange factor activity // protein binding // PDZ domain binding	GO:0042147 // GO:0045862 // GO:0097202 // GO:1902017	retrograde transport, endosome to Golgi // positive regulation of proteolysis // activation of cysteine-type endopeptidase activity // regulation of cilium assembly	-	0.0213077
OTUD7B	10.6684	10.0896	9.05454	8.91158	OTUD7B	chr1	149912229	70458	6415	-	Protein Gene	NM_020205	IGV	56957	OTU deubiquitinase 7B	GO:0005634 // GO:0005737	nucleus // cytoplasm	GO:0003677 // GO:0004843 // GO:0005515 // GO:0008234 // GO:0008270 // GO:0070530 // GO:1990380	DNA binding // ubiquitin-specific protease activity // protein binding // cysteine-type peptidase activity // zinc ion binding // K63-linked polyubiquitin binding // Lys48-specific deubiquitinase activity	GO:0000122 // GO:0002385 // GO:0006508 // GO:0032717 // GO:0035871 // GO:0043124 // GO:0070536 // GO:0071108 // GO:0071108 // GO:1900181	negative regulation of transcription from RNA polymerase II promoter // mucosal immune response // proteolysis // negative regulation of interleukin-8 production // protein K11-linked deubiquitination // negative regulation of I-kappaB kinase/NF-kappaB signaling // protein K63-linked deubiquitination // protein K48-linked deubiquitination // protein K48-linked deubiquitination // negative regulat…	-	0.0213508
FARS2	5.9943	6.30709	6.86819	6.90387	FARS2	chr6	5261584	510233	1841	+	Protein Gene	NM_006567	IGV	10667	phenylalanyl-tRNA synthetase 2, mitochondrial	GO:0005759	mitochondrial matrix	GO:0000049 // GO:0000287 // GO:0004826 // GO:0005524	tRNA binding // magnesium ion binding // phenylalanine-tRNA ligase activity // ATP binding	GO:0006418 // GO:0006432 // GO:0008033 // GO:0010467	tRNA aminoacylation for protein translation // phenylalanyl-tRNA aminoacylation // tRNA processing // gene expression	Aminoacyl-tRNA biosynthesis	0.0214488
CD81	115.285	112.886	122.551	126.263	CD81	chr11	2397407	21243	1678	+	Protein Gene	NM_001297649 : NM_004356	IGV	975	CD81 molecule	GO:0001772 // GO:0005886 // GO:0005887 // GO:0005925 // GO:0016020 // GO:0031982 // GO:0070062	immunological synapse // plasma membrane // integral component of plasma membrane // focal adhesion // membrane // vesicle // extracellular vesicular exosome	GO:0005515 // GO:0023026	protein binding // MHC class II protein complex binding	GO:0000187 // GO:0006661 // GO:0008104 // GO:0008283 // GO:0008284 // GO:0030890 // GO:0043128 // GO:0046488 // GO:0046718 // GO:0046813 // GO:0050731 // GO:0050776 // GO:2000145	activation of MAPK activity // phosphatidylinositol biosynthetic process // protein localization // cell proliferation // positive regulation of cell proliferation // positive regulation of B cell proliferation // positive regulation of 1-phosphatidylinositol 4-kinase activity // phosphatidylinositol metabolic process // viral entry into host cell // receptor-mediated virion attachment to host ce…	B cell receptor signaling pathway // Malaria // Hepatitis C	0.0214655
ARF1	200.005	205.023	214.903	218.235	ARF1	chr1	228270361	16553	2198	+	Protein Gene	NM_001658 : NM_001024226 : NM_001024228 : NM_001024227 : NR_037415	IGV	375	ADP-ribosylation factor 1	GO:0000139 // GO:0005829 // GO:0005886 // GO:0005925 // GO:0014069 // GO:0030017 // GO:0043005 // GO:0045211 // GO:0048471 // GO:0070062	Golgi membrane // cytosol // plasma membrane // focal adhesion // postsynaptic density // sarcomere // neuron projection // postsynaptic membrane // perinuclear region of cytoplasm // extracellular vesicular exosome	GO:0003924 // GO:0005057 // GO:0005515 // GO:0005525 // GO:0044822	GTPase activity // receptor signaling protein activity // protein binding // GTP binding // poly(A) RNA binding	GO:0002090 // GO:0006644 // GO:0006661 // GO:0006878 // GO:0006890 // GO:0006892 // GO:0007264 // GO:0015031 // GO:0016032 // GO:0019886 // GO:0034315 // GO:0044281 // GO:0048205 // GO:0050690 // GO:0060292 // GO:0061024 // GO:0097061	regulation of receptor internalization // phospholipid metabolic process // phosphatidylinositol biosynthetic process // cellular copper ion homeostasis // retrograde vesicle-mediated transport, Golgi to ER // post-Golgi vesicle-mediated transport // small GTPase mediated signal transduction // protein transport // viral process // antigen processing and presentation of exogenous peptide antigen …	Endocytosis // Vibrio cholerae infection // Legionellosis	0.021489
ZNF629	4.5145	4.46358	4.34001	4.28366	ZNF629	chr16	30789770	8754	6087	-	Protein Gene	NM_001080417	IGV	23361	zinc finger protein 629	GO:0005634	nucleus	GO:0003677 // GO:0003700 // GO:0046872	DNA binding // sequence-specific DNA binding transcription factor activity // metal ion binding	GO:0006351 // GO:0006355	transcription, DNA-templated // regulation of transcription, DNA-templated	-	0.0214891
EMR1	0.0134459	0.035439	0.104404	0.0840774	EMR1	chr19	6887560	52905	3244	+	Protein Gene	NM_001256255 : NM_001974 : NM_001256252 : NM_001256253 : NM_001256254	IGV	2015	egf-like module containing, mucin-like, hormone receptor-like 1	GO:0005887 // GO:0009897	integral component of plasma membrane // external side of plasma membrane	GO:0004930 // GO:0005509	G-protein coupled receptor activity // calcium ion binding	GO:0007155 // GO:0007186	cell adhesion // G-protein coupled receptor signaling pathway	-	0.0215359
HACD2	9.14999	8.55531	7.13327	7.44483	HACD2	chr3	123213363	90562	1187	-	Protein Gene	NM_198402	IGV	201562	3-hydroxyacyl-CoA dehydratase 2	GO:0005783 // GO:0005789 // GO:0016021	endoplasmic reticulum // endoplasmic reticulum membrane // integral component of membrane	GO:0004725 // GO:0005515 // GO:0018812 // GO:0019899	protein tyrosine phosphatase activity // protein binding // 3-hydroxyacyl-CoA dehydratase activity // enzyme binding	GO:0030148 // GO:0030497 // GO:0042761	sphingolipid biosynthetic process // fatty acid elongation // very long-chain fatty acid biosynthetic process	Fatty acid elongation // Biosynthesis of unsaturated fatty acids // Fatty acid metabolism	0.0215643
FBXO48	1.56011	1.45542	1.26966	1.24707	FBXO48	chr2	68689505	4886	2712	-	Protein Gene	NM_001024680	IGV	554251	F-box protein 48	-	-	-	-	-	-	-	0.02157
SERBP1	54.8651	54.9948	51.9498	52.997	SERBP1	chr1	67873493	22631	6764	-	Protein Gene	NM_001018069 : NM_001018068 : NM_001018067 : NM_015640	IGV	26135	SERPINE1 mRNA binding protein 1	GO:0005634 // GO:0005737 // GO:0005886 // GO:0016020 // GO:0048471 // GO:0070062	nucleus // cytoplasm // plasma membrane // membrane // perinuclear region of cytoplasm // extracellular vesicular exosome	GO:0003730 // GO:0005515 // GO:0044822	mRNA 3'-UTR binding // protein binding // poly(A) RNA binding	GO:0042981 // GO:0043488	regulation of apoptotic process // regulation of mRNA stability	-	0.0215823
PHF12	3.96397	3.76564	3.28253	3.39236	PHF12	chr17	27232271	46238	5821	-	Protein Gene	NM_001033561 : NM_001290131 : NM_020889	IGV	57649	PHD finger protein 12	GO:0005634 // GO:0005654 // GO:0005730 // GO:0016580 // GO:0017053	nucleus // nucleoplasm // nucleolus // Sin3 complex // transcriptional repressor complex	GO:0001106 // GO:0001222 // GO:0005515 // GO:0008270 // GO:0035091	RNA polymerase II transcription corepressor activity // transcription corepressor binding // protein binding // zinc ion binding // phosphatidylinositol binding	GO:0000122 // GO:0006351 // GO:0045892	negative regulation of transcription from RNA polymerase II promoter // transcription, DNA-templated // negative regulation of transcription, DNA-templated	-	0.0216132
C8orf44	0.25584	0.228257	0.179675	0.173632	C8orf44	chr8	67579787	13591	1885	+	Protein Gene	NM_019607 : NM_001204173	IGV	56260	chromosome 8 open reading frame 44	GO:0005654	nucleoplasm	-	-	-	-	-	0.0217936
MARCH5	15.4876	15.6175	14.608	14.9226	MARCH5	chr10	94050920	62802	3926	+	Protein Gene	NM_017824	IGV	54708	membrane-associated ring finger (C3HC4) 5	GO:0005741 // GO:0005783 // GO:0005789 // GO:0016020 // GO:0016021	mitochondrial outer membrane // endoplasmic reticulum // endoplasmic reticulum membrane // membrane // integral component of membrane	GO:0004842 // GO:0004842 // GO:0005515 // GO:0008270 // GO:0016874 // GO:0051020	ubiquitin-protein transferase activity // ubiquitin-protein transferase activity // protein binding // zinc ion binding // ligase activity // GTPase binding	GO:0000209 // GO:0051865 // GO:0070585 // GO:0090140 // GO:0090141 // GO:0090344	protein polyubiquitination // protein autoubiquitination // protein localization to mitochondrion // regulation of mitochondrial fission // positive regulation of mitochondrial fission // negative regulation of cell aging	-	0.0218409
SCAMP1-AS1	1.37891	1.28562	1.67523	1.58603	SCAMP1-AS1	chr5	77654588	1778	1550	-	Non-Coding Gene	NR_105014	IGV	728769	SCAMP1 antisense RNA 1	-	-	-	-	-	-	-	0.021869
POMGNT1	15.8332	15.3872	17.179	16.7868	POMGNT1	chr1	46654353	31625	3529	-	Protein Gene	NM_001290130 : NM_001290129 : NM_017739 : NM_001243766	IGV	55624	protein O-linked mannose N-acetylglucosaminyltransferase 1 (beta 1,2-)	GO:0000139 // GO:0016021	Golgi membrane // integral component of membrane	GO:0047223	beta-1,3-galactosyl-O-glycosyl-glycoprotein beta-1,3-N-acetylglucosaminyltransferase activity	GO:0006493	protein O-linked glycosylation	Other types of O-glycan biosynthesis	0.0218777
LOC101059948	0.177312	0.233667	0.344195	0.332619	LOC101059948	chr19	49521505	1237	492	-	Non-Coding Gene	NR_073552	IGV	101059948	uncharacterized LOC101059948	-	-	-	-	-	-	-	0.0218919
ZNF75A	3.81409	3.80618	3.43134	3.22199	ZNF75A	chr16	3355406	13171	2675	+	Protein Gene	NM_153028 : NM_001302109 : NR_126069	IGV	7627	zinc finger protein 75a	GO:0005634	nucleus	GO:0003674 // GO:0003677 // GO:0046872	molecular_function // DNA binding // metal ion binding	GO:0006351 // GO:0006355 // GO:0008150	transcription, DNA-templated // regulation of transcription, DNA-templated // biological_process	-	0.021939
LPCAT3	22.7683	22.5891	22.0926	22.2282	LPCAT3	chr12	7085347	40496	2297	-	Protein Gene	NM_005768	IGV	10162	lysophosphatidylcholine acyltransferase 3	GO:0005789 // GO:0016020 // GO:0016021	endoplasmic reticulum membrane // membrane // integral component of membrane	GO:0047184	1-acylglycerophosphocholine O-acyltransferase activity	GO:0006644 // GO:0036150 // GO:0036151 // GO:0036152 // GO:0044281 // GO:0046474 // GO:0097006	phospholipid metabolic process // phosphatidylserine acyl-chain remodeling // phosphatidylcholine acyl-chain remodeling // phosphatidylethanolamine acyl-chain remodeling // small molecule metabolic process // glycerophospholipid biosynthetic process // regulation of plasma lipoprotein particle levels	Glycerophospholipid metabolism	0.0219745
KLHL4	1.11002	1.15193	0.973739	1.01552	KLHL4	chrX	86772715	152336	5855	+	Protein Gene	NM_057162 : NM_019117	IGV	56062	kelch-like family member 4	GO:0005737 // GO:0005856	cytoplasm // cytoskeleton	GO:0003674 // GO:0003779	molecular_function // actin binding	GO:0008150	biological_process	-	0.0220068
CRNN	0.319216	0.320513	0.0885226	0.171091	CRNN	chr1	152381719	5032	1913	-	Protein Gene	NM_016190	IGV	49860	cornulin	GO:0005737 // GO:0016020 // GO:0070062	cytoplasm // membrane // extracellular vesicular exosome	GO:0005509	calcium ion binding	GO:0009408 // GO:0016337	response to heat // single organismal cell-cell adhesion	-	0.0220486
TRAF3IP2-AS1	0.257859	0.280229	0.198453	0.168839	TRAF3IP2-AS1	chr6	111804675	118823	7111	+	Non-Coding Gene	NR_034111 : NR_034110 : NR_034108 : NR_034109	IGV	643749	TRAF3IP2 antisense RNA 1	-	-	-	-	-	-	-	0.0220577
GIGYF1	3.09445	3.17881	2.85406	2.92183	GIGYF1	chr7	100277130	9741	6329	-	Protein Gene	NM_022574	IGV	64599	GRB10 interacting GYF protein 1	-	-	-	-	GO:0048009	insulin-like growth factor receptor signaling pathway	-	0.0221102
KIAA1324	0.570213	0.608647	0.717237	0.773089	KIAA1324	chr1	109656585	92819	8185	+	Protein Gene	NM_020775 : NM_001284352 : NM_001267048 : NM_001284353	IGV	57535	KIAA1324	GO:0005764 // GO:0005765 // GO:0005770 // GO:0005802 // GO:0005887 // GO:0031902 // GO:0070062	lysosome // lysosomal membrane // late endosome // trans-Golgi network // integral component of plasma membrane // late endosome membrane // extracellular vesicular exosome	GO:0044822	poly(A) RNA binding	GO:0009267 // GO:0016236 // GO:0044090 // GO:2000786 // GO:2001240	cellular response to starvation // macroautophagy // positive regulation of vacuole organization // positive regulation of autophagic vacuole assembly // negative regulation of extrinsic apoptotic signaling pathway in absence of ligand	-	0.0221302
ULK4P3	0.0570925	0.0668784	0.123141	0.103133	ULK4P3	chr15	30395935	28014	1146	+	Non-Coding Gene	NR_026859	IGV	89837	ULK4 pseudogene 3	-	-	-	-	-	-	-	0.022138
NME6	16.4176	15.7022	17.6973	17.7087	NME6	chr3	48335589	7260	1169	-	Protein Gene	NM_005793	IGV	10201	NME/NM23 nucleoside diphosphate kinase 6	GO:0005739	mitochondrion	GO:0004550 // GO:0005524 // GO:0046872	nucleoside diphosphate kinase activity // ATP binding // metal ion binding	GO:0006165 // GO:0006183 // GO:0006228 // GO:0006241 // GO:0006915 // GO:0030308 // GO:0045839	nucleoside diphosphate phosphorylation // GTP biosynthetic process // UTP biosynthetic process // CTP biosynthetic process // apoptotic process // negative regulation of cell growth // negative regulation of mitotic nuclear division	Purine metabolism // Pyrimidine metabolism // Metabolic pathways	0.0221391
ACTR3B	1.28869	1.15811	0.840226	0.688942	ACTR3B	chr7	152456834	95631	2217	+	Protein Gene	NR_073001 : NM_020445 : NM_001040135 : NR_073000	IGV	57180	ARP3 actin-related protein 3 homolog B (yeast)	GO:0005737 // GO:0005885 // GO:0042995 // GO:0070062	cytoplasm // Arp2/3 protein complex // cell projection // extracellular vesicular exosome	GO:0003674 // GO:0003779 // GO:0005524	molecular_function // actin binding // ATP binding	GO:0008150 // GO:0034314	biological_process // Arp2/3 complex-mediated actin nucleation	-	0.0221507
SLC25A45	0.700604	0.604906	0.437702	0.407875	SLC25A45	chr11	65142663	8510	3611	-	Protein Gene	NM_001278250 : NM_001300820 : NM_001077241 : NM_182556 : NM_001278251	IGV	283130	solute carrier family 25, member 45	GO:0005743 // GO:0016021	mitochondrial inner membrane // integral component of membrane	-	-	GO:0055085	transmembrane transport	-	0.0221809
KIAA0368	18.4484	18.7718	17.3445	16.7427	KIAA0368	chr9	114122973	124053	7391	-	Protein Gene	NM_001080398	IGV	23392	KIAA0368	GO:0000502 // GO:0005634 // GO:0005769 // GO:0005770 // GO:0005771 // GO:0005783 // GO:0005793 // GO:0005802 // GO:0005813 // GO:0016020 // GO:0016023 // GO:0030134 // GO:0030139	proteasome complex // nucleus // early endosome // late endosome // multivesicular body // endoplasmic reticulum // endoplasmic reticulum-Golgi intermediate compartment // trans-Golgi network // centrosome // membrane // cytoplasmic membrane-bounded vesicle // ER to Golgi transport vesicle // endocytic vesicle	GO:0003674	molecular_function	GO:0030433	ER-associated ubiquitin-dependent protein catabolic process	-	0.0222051
TRPV3	0.399582	0.344785	0.24932	0.232011	TRPV3	chr17	3413796	47494	6113	-	Protein Gene	NM_001258205 : NM_145068	IGV	162514	transient receptor potential cation channel, subfamily V, member 3	GO:0005886 // GO:0016021 // GO:0043235	plasma membrane // integral component of membrane // receptor complex	GO:0005262	calcium channel activity	GO:0009408 // GO:0034220 // GO:0042636 // GO:0055085 // GO:0070588 // GO:0090280	response to heat // ion transmembrane transport // negative regulation of hair cycle // transmembrane transport // calcium ion transmembrane transport // positive regulation of calcium ion import	Inflammatory mediator regulation of TRP channels	0.0222813
ZBTB17	4.27756	4.11467	4.60634	4.73452	ZBTB17	chr1	16268364	34264	2794	-	Protein Gene	NM_001287604 : NM_001287603 : NM_001242884 : NM_003443	IGV	7709	zinc finger and BTB domain containing 17	GO:0005654	nucleoplasm	GO:0003677 // GO:0003700 // GO:0005515 // GO:0046872	DNA binding // sequence-specific DNA binding transcription factor activity // protein binding // metal ion binding	GO:0001702 // GO:0006351 // GO:0006987 // GO:0007398 // GO:0030968 // GO:0044267 // GO:0045786 // GO:0045893	gastrulation with mouth forming second // transcription, DNA-templated // activation of signaling protein activity involved in unfolded protein response // ectoderm development // endoplasmic reticulum unfolded protein response // cellular protein metabolic process // negative regulation of cell cycle // positive regulation of transcription, DNA-templated	Cell cycle // Transcriptional misregulation in cancer	0.0222861
UBE2Q2	8.09532	7.66426	6.48992	6.81098	UBE2Q2	chr15	76135627	57762	3540	+	Protein Gene	NM_001284382 : NM_173469 : NM_001145335	IGV	92912	ubiquitin-conjugating enzyme E2Q family member 2	GO:0005737	cytoplasm	GO:0004842 // GO:0005524 // GO:0016874	ubiquitin-protein transferase activity // ATP binding // ligase activity	GO:0070936	protein K48-linked ubiquitination	Ubiquitin mediated proteolysis	0.0223074
B4GALNT3	2.09339	2.1624	1.44486	1.68186	B4GALNT3	chr12	569543	101516	3438	+	Protein Gene	NM_173593	IGV	283358	beta-1,4-N-acetyl-galactosaminyl transferase 3	GO:0016021 // GO:0032580	integral component of membrane // Golgi cisterna membrane	GO:0008376 // GO:0033842	acetylgalactosaminyltransferase activity // N-acetyl-beta-glucosaminyl-glycoprotein 4-beta-N-acetylgalactosaminyltransferase activity	GO:0008152 // GO:0008152	metabolic process // metabolic process	-	0.0223118
MAPK8	3.78524	3.90136	3.12594	3.36156	MAPK8	chr10	49514682	132721	5923	+	Protein Gene	NM_001278547 : NM_139046 : NM_139049 : NM_002750 : NM_001278548	IGV	5599	mitogen-activated protein kinase 8	GO:0005634 // GO:0005654 // GO:0005739 // GO:0005829	nucleus // nucleoplasm // mitochondrion // cytosol	GO:0004674 // GO:0004705 // GO:0005515 // GO:0005524 // GO:0019899 // GO:0035033 // GO:0042826	protein serine/threonine kinase activity // JUN kinase activity // protein binding // ATP binding // enzyme binding // histone deacetylase regulator activity // histone deacetylase binding	GO:0001503 // GO:0002224 // GO:0002755 // GO:0002756 // GO:0006468 // GO:0006915 // GO:0006950 // GO:0007254 // GO:0007254 // GO:0007258 // GO:0009411 // GO:0010628 // GO:0018105 // GO:0018107 // GO:0018107 // GO:0031063 // GO:0032091 // GO:0032880 // GO:0034134 // GO:0034138 // GO:0034142 // GO:0034146 // GO:0034162 // GO:0034166 // GO:0035666 // GO:0038095 // GO:0038123 // GO:0038124 // GO:0042…	ossification // toll-like receptor signaling pathway // MyD88-dependent toll-like receptor signaling pathway // MyD88-independent toll-like receptor signaling pathway // protein phosphorylation // apoptotic process // response to stress // JNK cascade // JNK cascade // JUN phosphorylation // response to UV // positive regulation of gene expression // peptidyl-serine phosphorylation // peptidyl-th…	MAPK signaling pathway // ErbB signaling pathway // Ras signaling pathway // cAMP signaling pathway // FoxO signaling pathway // Sphingolipid signaling pathway // Protein processing in endoplasmic reticulum // Wnt signaling pathway // Osteoclast differentiation // Focal adhesion // Toll-like receptor signaling pathway // NOD-like receptor signaling pathway // RIG-I-like receptor signaling pathway…	0.0223961
SLC31A1	13.8944	13.1895	11.8732	11.4396	SLC31A1	chr9	115983808	42965	4778	+	Protein Gene	NM_001859	IGV	1317	solute carrier family 31 (copper transporter), member 1	GO:0005770 // GO:0005886 // GO:0005887 // GO:0043025 // GO:0055037	late endosome // plasma membrane // integral component of plasma membrane // neuronal cell body // recycling endosome	GO:0005375 // GO:0015088	copper ion transmembrane transporter activity // copper uptake transmembrane transporter activity	GO:0006825 // GO:0006855 // GO:0006878 // GO:0035434 // GO:0055085 // GO:0072719 // GO:1902861	copper ion transport // drug transmembrane transport // cellular copper ion homeostasis // copper ion transmembrane transport // transmembrane transport // cellular response to cisplatin // copper ion import into cell	Mineral absorption	0.0224698
BTC	0.197817	0.144827	0.298666	0.288621	BTC	chr4	75671448	48435	1323	-	Protein Gene	NM_001729	IGV	685	betacellulin	GO:0005576 // GO:0005615 // GO:0005886 // GO:0016021	extracellular region // extracellular space // plasma membrane // integral component of membrane	GO:0005154 // GO:0005515 // GO:0008083	epidermal growth factor receptor binding // protein binding // growth factor activity	GO:0007173 // GO:0007173 // GO:0008284 // GO:0008543 // GO:0035810 // GO:0038095 // GO:0043066 // GO:0045087 // GO:0045597 // GO:0045840 // GO:0048011 // GO:0048015 // GO:0048146	epidermal growth factor receptor signaling pathway // epidermal growth factor receptor signaling pathway // positive regulation of cell proliferation // fibroblast growth factor receptor signaling pathway // positive regulation of urine volume // Fc-epsilon receptor signaling pathway // negative regulation of apoptotic process // innate immune response // positive regulation of cell differentiati…	ErbB signaling pathway	0.0226613
TP73	1.39024	1.35325	1.59469	1.5213	TP73	chr1	3569129	83637	5522	+	Protein Gene	NM_001204184 : NM_001204185 : NM_001204186 : NM_001204187 : NM_001204188 : NM_005427 : NM_001204189 : NM_001126241 : NM_001204190 : NM_001126240 : NM_001204191 : NM_001126242 : NM_001204192	IGV	7161	tumor protein p73	GO:0000785 // GO:0005634 // GO:0005654 // GO:0005667 // GO:0005794 // GO:0005829 // GO:0030054 // GO:0043231	chromatin // nucleus // nucleoplasm // transcription factor complex // Golgi apparatus // cytosol // cell junction // intracellular membrane-bounded organelle	GO:0000978 // GO:0000981 // GO:0001077 // GO:0002039 // GO:0003682 // GO:0003684 // GO:0003690 // GO:0003700 // GO:0005515 // GO:0008134 // GO:0019901 // GO:0042802 // GO:0044212 // GO:0046872	RNA polymerase II core promoter proximal region sequence-specific DNA binding // sequence-specific DNA binding RNA polymerase II transcription factor activity // RNA polymerase II core promoter proximal region sequence-specific DNA binding transcription factor activity involved in positive regulation of transcription // p53 binding // chromatin binding // damaged DNA binding // double-stranded DN…	GO:0000122 // GO:0000187 // GO:0001822 // GO:0001836 // GO:0006298 // GO:0006366 // GO:0006954 // GO:0006974 // GO:0006978 // GO:0007050 // GO:0007346 // GO:0008630 // GO:0009791 // GO:0010165 // GO:0010243 // GO:0010332 // GO:0010468 // GO:0021766 // GO:0031571 // GO:0033326 // GO:0034644 // GO:0042771 // GO:0042771 // GO:0043508 // GO:0043524 // GO:0045665 // GO:0045793 // GO:0045893 // GO:0045…	negative regulation of transcription from RNA polymerase II promoter // activation of MAPK activity // kidney development // release of cytochrome c from mitochondria // mismatch repair // transcription from RNA polymerase II promoter // inflammatory response // cellular response to DNA damage stimulus // DNA damage response, signal transduction by p53 class mediator resulting in transcription of…	p53 signaling pathway // Hippo signaling pathway // Neurotrophin signaling pathway // Measles	0.022693
CDRT1	0.0924368	0.0964378	0.0523358	0.0289004	CDRT1	chr17	15468796	54223	3775	-	Protein Gene	NM_001282540 : NM_006382	IGV	374286	CMT1A duplicated region transcript 1	GO:0005575	cellular_component	GO:0003674	molecular_function	GO:0008150	biological_process	-	0.0227414
BBS7	4.31908	4.51497	3.84932	3.96191	BBS7	chr4	122745484	46169	4282	-	Protein Gene	NM_176824 : NM_018190	IGV	55212	Bardet-Biedl syndrome 7	GO:0005634 // GO:0005813 // GO:0005829 // GO:0005930 // GO:0034464 // GO:0036064 // GO:0060170	nucleus // centrosome // cytosol // axoneme // BBSome // ciliary basal body // ciliary membrane	GO:0001103 // GO:0005515	RNA polymerase II repressing transcription factor binding // protein binding	GO:0001654 // GO:0001947 // GO:0006357 // GO:0006996 // GO:0007224 // GO:0007368 // GO:0007420 // GO:0007601 // GO:0015031 // GO:0032402 // GO:0032436 // GO:0035058 // GO:0045444 // GO:0048546 // GO:0051877 // GO:0060021 // GO:0060173 // GO:0060271	eye development // heart looping // regulation of transcription from RNA polymerase II promoter // organelle organization // smoothened signaling pathway // determination of left/right symmetry // brain development // visual perception // protein transport // melanosome transport // positive regulation of proteasomal ubiquitin-dependent protein catabolic process // nonmotile primary cilium assemb…	-	0.0227459
DMKN	4.11075	3.88351	5.33094	4.89353	DMKN	chr19	35988119	16442	2536	-	Protein Gene	NM_001035516 : NM_001126059 : NR_033746 : NM_033317 : NM_001126056 : NM_001190347 : NM_001190348 : NM_001190349 : NM_001126058 : NM_001126057	IGV	93099	dermokine	GO:0005615 // GO:0070062	extracellular space // extracellular vesicular exosome	GO:0005515	protein binding	-	-	-	0.0227688
HELQ	1.23723	1.2219	1.10422	1.03507	HELQ	chr4	84328496	48541	5112	-	Protein Gene	NM_133636 : NM_001297756 : NM_001297755 : NM_001297757 : NM_001297758 : NR_123737 : NM_001297759	IGV	113510	helicase, POLQ-like	GO:0005654 // GO:0005730	nucleoplasm // nucleolus	GO:0003676 // GO:0004386 // GO:0005524	nucleic acid binding // helicase activity // ATP binding	GO:0000724	double-strand break repair via homologous recombination	-	0.0228523
[truncated: 26,715 more rows]

## Sheet: t-test
	FPKM
[truncated: 1,300 more rows]

## Sheet: Down-regulated genes in EBF1
	FPKM
[truncated: 748 more rows]

## Sheet: Up-regulated genes in EBF1
	FPKM
[truncated: 553 more rows]
